# Supplementary material for: Analysis of genome instability and implications for the consequent phenotype in Plasmodium falciparum containing mutated MSH2-1 (P513T)
Source: Microb Genom. 2023 Apr 21;9(4):mgen001003. doi: 10.1099/mgen.0.001003 (PMC10210953; doi:10.1099/mgen.0.001003)
Supplement: Supplementary material 2 [file mgen-9-1003-s002.xlsx]

## Sheet: Table S1
Table S1. List of oligos used in this study.
Oligo name	Oligo sequence	Use
BSD-BamHI-F	GGATCCTTCGAAATGAAAACA	Amplification of a synthetic bsd gene
BSD-HindIII-R	AAGCTTTTAATTTCTTGTATAT	Amplification of a synthetic bsd gene
Oligo1-P513	TAAGTATATAATATTTCTCCATGATCGACTATTACGTTTTAGAGCTAGAA	InFusion cloning of PfMSH2-1 sgRNA into pL6_eGFP (guide sequence is underlined)
Oligo2-P513	TTCTAGCTCTAAAACGTAATAGTCGATCATGGAGAAATATTATATACTTA	InFusion cloning of PfMSH2-1 sgRNA into pL6_eGFP (guide sequence is underlined)
gDNA-P513	TCTCCATGATCGACTATTAC	PCR to test the insertion of a guide sequence into pL6_eGFP plasmid
pCC1box1-SpeI-P513T-F1	CGCGGGGAGGACTAGTTTCGACAAGTTTTGATAATGAACT	Amplification of left arm of PfMSH2-1 to construct pL7_PfMSH2-1P513T
Mut-P513T-R1	ACTGtTCGAACATATGGAAATGGT	Amplification of left arm of PfMSH2-1 to construct pL7_PfMSH2-1P513T (mutation sites were shown in lower case)
Mut-P513T-F2	TTCCATATGTTCGAaCAGTtATAGT	Amplification of right arm of PfMSH2-1 to construct pL7_PfMSH2-1P513T (mutation sites were shown in lower case)
pCC1box1-AflII-P513T-R2	TTACAAAATGCTTAAGATGAGTTGCAAATAGACAAAAACA	Amplification of right arm of PfMSH2-1 to construct pL7_PfMSH2-1P513T
SpCas9_partial471bp-F	AGACGATGACGATAAGATGGCC	Confirmatory PCR to test the residual cas9 gene fragment
SpCas9_partial471bp-R	TAGATGGTGGGGTACTTCTCGT	Confirmatory PCR to test the residual cas9 gene fragment
PfMSH2-1_2271F	AAATATAGATACTTCAGCAAGTGC	Quantitative real-time PCR assay targeting pfmsh2-1 gene
PfMSH2-1_2398R	CGAAGCGTTCCATAAATTCATT	Quantitative real-time PCR assay targeting pfmsh2-1 gene
PfMSH2-2_2970F	AGAATCGGTTGAAAATAGACACT	Quantitative real-time PCR assay targeting pfmsh2-2 gene
PfMSH2-2_3112R	ATTCTTGTTCATGTGTGACGTT	Quantitative real-time PCR assay targeting pfmsh2-2 gene
PFFBPA-F	TGTACCACCAGCCTTACCAG	Quantitative real-time PCR assay targeting pffbpa gene (Salanti et al., 2003. Molecular Microbiology)
PFFBPA-R	TTCCTTGCCATGTGTTCAAT	Quantitative real-time PCR assay targeting pffbpa gene (Salanti et al., 2003. Molecular Microbiology)
PFACT1-F	AGCAGCAGGAATCCACACA	Quantitative real-time PCR assay targeting pfact1 gene (Salanti et al., 2003. Molecular Microbiology)
PFACT1-R	TGATGGTGCAAGGGTTGTAA	Quantitative real-time PCR assay targeting pfact1 gene (Salanti et al., 2003. Molecular Microbiology)
STR_918-F	AAAAATCATAAAACCACTCCCACAGA	PCR and following Sanger sequencing to validate indel mutation
STR_918-R	TGCTTATGAGGAAAATGTTTTTAATGGT	PCR and following Sanger sequencing to validate indel mutation
STR_918-SeqF	AAAAATTTTAAGTATGTAAATGTGCC	Sanger sequencing to validate indel mutation
STR_918-SeqR	ATAAATATTATTAATCATAGAAGCATTACT	Sanger sequencing to validate indel mutation
STR_2352-F	TCAATTCTAGGGTTATATCCACCGG	PCR and following Sanger sequencing to validate indel mutation
STR_2352-R	CGGTATGAAGAACATAGGAAAAATAAGC	PCR and following Sanger sequencing to validate indel mutation
STR_10931-F	GTCATGACAAGGATGTAGAAAAGGT	PCR and following Sanger sequencing to validate indel mutation
STR_10931-R	CCCCTAATTTGTTTTCCACCTTGAA	PCR and following Sanger sequencing to validate indel mutation
STR_13469-F	TTGCAAAAGTGTTCATAATATATAAGGTGT	PCR and following Sanger sequencing to validate indel mutation
STR_13469-R	GGGATTGTCTATTGAGGGTACTAGA	PCR and following Sanger sequencing to validate indel mutation
STR_13469-SeqF	ATATACATATAAAATATATTATTTCTTTTG	Sanger sequencing to validate indel mutation
STR_13469-SeqR	TTTGTTCTTATATTAAACATTATGTGAAAG	Sanger sequencing to validate indel mutation
STR_16684-F	TTAAAAGTTGCCTTGGCGTATAAGC	PCR and following Sanger sequencing to validate indel mutation
STR_16684-R	ATGTCTTTTATCAAAGGGACACTCC	PCR and following Sanger sequencing to validate indel mutation
STR_18798-F	ACATATGAATGTAGACAAATTGG	PCR and following Sanger sequencing to validate indel mutation
STR_18798-R	TAGTGATTCTCCTCCTTTGG	PCR and following Sanger sequencing to validate indel mutation
STR_23861-F	CAGGAGTTTTGCATTCAGTTGATCA	PCR and following Sanger sequencing to validate indel mutation
STR_23861-R	TTGCTTCTTGTCTGCACATATGATG	PCR and following Sanger sequencing to validate indel mutation
STR_24106-F	ATGTACTTGAGTTACCAGAAAGGGT	PCR and following Sanger sequencing to validate indel mutation
STR_24106-R	CTTTATGAAATCCTCCCTTTCGCTT	PCR and following Sanger sequencing to validate indel mutation
STR_31177-F	TCGAAGAAGCAATAAAATTTTTATGAT	PCR and following Sanger sequencing to validate indel mutation
STR_31177-R	CACGATTCTGAAAATCCATCTTTTA	PCR and following Sanger sequencing to validate indel mutation
STR_31684-F	GATGTTGTCATAAAAACATTATAAGTCT	PCR and following Sanger sequencing to validate indel mutation
STR_31684-R	AAGTGTACGTTTTAAGAACATTGAA	PCR and following Sanger sequencing to validate indel mutation
STR_45995-F	GATGGTTAACTGTGGAGCATTCATAT	PCR and following Sanger sequencing to validate indel mutation
STR_45995-R	TTTTTACGAGTGGAGAGGAGAATGT	PCR and following Sanger sequencing to validate indel mutation
STR_48166-F	TTTGAAAGGTCAGAAACTCAAAAAT	PCR and following Sanger sequencing to validate indel mutation
STR_48166-R	AGACATTTGTCCCATTATTTTGTAA	PCR and following Sanger sequencing to validate indel mutation
Pf3D7_08_v3:1354810-F	AAGAGCGTCATTATATTTACAGAAGC	PCR and following Sanger sequencing to validate indel mutation
Pf3D7_08_v3:1354810-R	CTTTTTCCCTATTTTCACGTTTCGG	PCR and following Sanger sequencing to validate indel mutation
Pf3D7_09_v3:309074-F	TGCAACACAAATTTTATTTACAGGG	PCR and following Sanger sequencing to validate indel mutation
Pf3D7_09_v3:309074-R	TAAGCTAAGTTGTTGTACAAAAAGG	PCR and following Sanger sequencing to validate indel mutation
Pf3D7_09_v3:714225-F	CGTTCCCTTGTCCTAATTCATTGTC	PCR and following Sanger sequencing to validate indel mutation
Pf3D7_09_v3:714225-R	CATCAAGATGATTCCAATGAGCACA	PCR and following Sanger sequencing to validate indel mutation
STR_68847-F	TGTGCCTTAAGAATAAATCCCCAAT	PCR and following Sanger sequencing to validate indel mutation
STR_68847-R	TACAGCGAGAGAGAGTATTAGGAGA	PCR and following Sanger sequencing to validate indel mutation
STR_71384-F	CATGATCACAAAATAAACAGCGACA	PCR and following Sanger sequencing to validate indel mutation
STR_71384-R	TCATCTTGTTCACATTCACAAACACT	PCR and following Sanger sequencing to validate indel mutation
STR_78036-F	ACACCGCTACAAGAAAAATAAAGGG	PCR and following Sanger sequencing to validate indel mutation
STR_78036-R	GAACAGGGAACTTTAATTGGGAAGC	PCR and following Sanger sequencing to validate indel mutation
STR_86755-F	CAAAAGACATGTCAAAAATGAATGCG	PCR and following Sanger sequencing to validate indel mutation
STR_86755-R	CCCCCACAGAATTAGGCTATGC	PCR and following Sanger sequencing to validate indel mutation
STR_87971-F	TCTGAACATGTCCATATTTAATTTGC	PCR and following Sanger sequencing to validate indel mutation
STR_87971-R	ATCTTCACTTGTATCTTCTTCGTCC	PCR and following Sanger sequencing to validate indel mutation
STR_95265-F	TGATGTGTTACCTTATGAAAATGAT	PCR and following Sanger sequencing to validate indel mutation
STR_95265-R	ACCGAATGTTGTATTTGTAACAAAA	PCR and following Sanger sequencing to validate indel mutation
STR_96398-F	CAGTAACAAAAGAACAGCTCGAAGT	PCR and following Sanger sequencing to validate indel mutation
STR_96398-R	ATATGCCGTCGACAAAATTGATGAA	PCR and following Sanger sequencing to validate indel mutation
STR_96632-F	TTTTAATTTGACAATTTATTGGAATCGA	PCR and following Sanger sequencing to validate indel mutation
STR_96632-R	TATGTACAAGTCAGGCAAATTTTTG	PCR and following Sanger sequencing to validate indel mutation
STR_99789-F	AATGCCTAATAGTGATTCGCTTCAC	PCR and following Sanger sequencing to validate indel mutation
STR_99789-R	TGCGTATGACAGTTTCATAAAGACA	PCR and following Sanger sequencing to validate indel mutation
STR_101931-F	CTGTATGAATAGTTCCATTTTGTGC	PCR and following Sanger sequencing to validate indel mutation
STR_101931-R	TGCTATACATATATGAGAGCTAAAGG	PCR and following Sanger sequencing to validate indel mutation
STR_105906-F	TTCGTTCATCTCCTTGAATCCTTGA	PCR and following Sanger sequencing to validate indel mutation
STR_105906-R	GTGAATATCCCAAGAGAGGATTTGC	PCR and following Sanger sequencing to validate indel mutation
STR_105927-F	ACAGAAAAATGGATGACAGAAAGGA	PCR and following Sanger sequencing to validate indel mutation
STR_105927-R	ACATTTAACCTCAGGTACTTCCCAA	PCR and following Sanger sequencing to validate indel mutation
Mut4_chimeric_var-F	AATGTGTTGACTCCACCCCC	Amplification and following Sanger sequencing of the chimeric var gene in Mut4
Mut4_chimeric_var-R	TGCTGAAAGAGAAGTATTGGACAA	Amplification and following Sanger sequencing of the chimeric var gene in Mut4
Mut4_chimeric_var-seq1F	TTGAAGTGGTACTAGAACCTAGTG	Sanger sequencing of the chimeric var gene in Mut4
Mut4_chimeric_var-seq2F	AAATGAATTATTTGGTACAAATCA	Sanger sequencing of the chimeric var gene in Mut4
Mut4_chimeric_var-seq3F	GGTGAAAGAGAAATATCCTATA	Sanger sequencing of the chimeric var gene in Mut4
Mut4_chimeric_var-seq4F	ATCAATGCATACCGTAATATAG	Sanger sequencing of the chimeric var gene in Mut4
Mut4_chimeric_var-seqR	CATTAATTAAATCTATACCA	Sanger sequencing of the chimeric var gene in Mut4
Mut4_chimeric_var-seq2R	ATATCCCATACATCTGCTATAGGAT	Sanger sequencing of the chimeric var gene in Mut4
Mut4_chimeric_stevor-F	CAGTGTATCAGTATGTGGTAACTTT	Amplification of the chimeric stevor gene in Mut4
Mut4_chimeric_stevor-R	CCAGCACCACTTGCACAAAA	Amplification and following Sanger sequencing of the chimeric stevor gene in Mut4
Pfhrp2-F1	CAAAAGGACTTAATTTAAATAAGAG	Amplification of pfhrp2 gene (Baker et al., 2005. Journal of Infectious Diseases)
Pfhrp2-R1	AATAAATTTAATGGCGTAGGCA	Amplification of pfhrp2 gene (Baker et al., 2005. Journal of Infectious Diseases)
Pfhrp3-F1	AATGCAAAAGGACTTAATTC	Amplification of pfhrp3 gene (Baker et al., 2005. Journal of Infectious Diseases)
Pfhrp3-R1	TGGTGTAAGTGATGCGTAGT	Amplification of pfhrp3 gene (Baker et al., 2005. Journal of Infectious Diseases)

## Sheet: Table S2
Table S2. List of small indel mutations.
Chromosome	Position	Genomic typea	STR/Minib	INS/DEL	Genotype of progenitorc	Genotype of MA clone(s)	Clone	Genomic category	Gene	Product	Note
Pf3D7_01_v3	93901	Core	STR_1	DEL	(AT)19	(AT)18	Mut6	Intergenic
Pf3D7_01_v3	128160	Core	STR_211	DEL	(AT)18	(AT)17	Mut1	Intergenic
Pf3D7_01_v3	128160	Core	STR_211	INS	(AT)18	(AT)19	Mut5	Intergenic
Pf3D7_01_v3	214639	Core	STR_735	DEL	(TA)14	(TA)13	Mut1	Intergenic
Pf3D7_01_v3	231442	Core	STR_842	INS	(AATA)11	(AATA)12	Mut4	Intron	PF3D7_0105600	FtsJ-like methyltransferase, putative
Pf3D7_01_v3	247913	Core	STR_918	INS	(AT)18	(AT)19	Mut3, Mut4	Intergenic			Validated by Sanger method
Pf3D7_01_v3	349097	Core	STR_1667	INS	(AT)17	(AT)18	Mut3	Intergenic
Pf3D7_01_v3	422515	Core	STR_2254	DEL	(AAAAT)8	(AAAAT)7	Mut2	Intron	PF3D7_0111000	kinesin-8B, putative
Pf3D7_01_v3	440423	Core	STR_2352	DEL	(AT)18	(AT)17	Mut1	Intron	PF3D7_0111500	UMP-CMP kinase, putative	Validated by Sanger method
Pf3D7_01_v3	470964	Core	STR_2504	DEL	(AT)12	(AT)10	Mut3	Intergenic
Pf3D7_01_v3	477167	Core	STR_2529	INS	(TA)18	(TA)20	Mut4	Intergenic
Pf3D7_01_v3	477167	Core	STR_2529	INS	(TA)18	(TA)19	Mut5	Intergenic
Pf3D7_01_v3	509437	Core		DEL	(TTATA)20	(TTATA)18	Mut1	Intron	PF3D7_0113400	Plasmodium exported protein, unknown function
Pf3D7_01_v3	522604	Core	STR_2826	INS	(TA)20	(TA)21	Mut6	Intergenic
Pf3D7_01_v3	552388	Core	STR_3028	DEL	(AT)18	(AT)17	Mut3	Intergenic
Pf3D7_01_v3	569363	Core	STR_3132	DEL	(AAT)15	(AAT)14	Mut2	Intergenic
Pf3D7_01_v3	578946	SubtelomericHypervariable		DEL	(AT)20	(AT)21	Mut2	Intron	PF3D7_0115000	surface-associated interspersed protein 1.3 (SURFIN 1.3)
Pf3D7_02_v3	33976	SubtelomericHypervariable		DEL	(TA)14	(TA)13	WT6	Intron	PF3D7_0200200	rifin
Pf3D7_02_v3	87511	SubtelomericHypervariable		DEL	(AT)16	(AT)15	Mut5	Intron	PF3D7_0201800	knob associated heat shock protein 40
Pf3D7_02_v3	101591	SubtelomericHypervariable		DEL	(AT)20	(AT)17	Mut2	Intergenic
Pf3D7_02_v3	119198	Core	STR_3267	INS	(AAAAT)4	(AAAAT)5	Mut3	Intergenic
Pf3D7_02_v3	137159	Core	STR_3352	INS	(AT)16	(AT)17	Mut3	Intergenic
Pf3D7_02_v3	178753	Core	STR_3608	INS	(AT)15	(AT)16	WT1	Intergenic
Pf3D7_02_v3	193250	Core	STR_3676	INS	(AT)16	(AT)17	Mut2	Intron	PF3D7_0204200	conserved Plasmodium protein, unknown function
Pf3D7_02_v3	212692	Core	STR_3801	INS	(AT)17	(AT)18	Mut4	Intergenic
Pf3D7_02_v3	215267	Core	STR_3815	DEL	(TCA)12	(TCA)8	Mut2	Exon	PF3D7_0205100	conserved Plasmodium protein, unknown function
Pf3D7_02_v3	223240	Core	STR_3868	INS	(AT)12	(AT)13	Mut5	Intergenic
Pf3D7_02_v3	280972	Core	STR_4197	INS	(TA)16	(TA)17	Mut5	Intergenic
Pf3D7_02_v3	301339	Core	STR_4305	DEL	(TA)18	(TA)13	WT4	Intron	PF3D7_0207500	serine repeat antigen 6
Pf3D7_02_v3	394444	Core	STR_4787	DEL	(AT)27	(AT)13	Mut3	Intron	PF3D7_0209600	transporter, putative
Pf3D7_02_v3	435666	Core		INS	(TATG)17	(TATG)18	Mut5	Intergenic
Pf3D7_02_v3	459515	Core	STR_5156	INS	(AT)18	(AT)19	Mut6	Intron	PF3D7_0211300	ubiquinol-cytochrome-c reductase complex assembly factor 1, putative
Pf3D7_02_v3	532966	Core	STR_5580	DEL	(TA)21	(TA)12	Mut4	Intergenic
Pf3D7_02_v3	650198	Core	STR_6304	DEL	(AT)19	(AT)18	WT3	Intergenic
Pf3D7_02_v3	767477	Core	STR_7011	INS	(AT)21	(AT)22	Mut2	Intergenic
Pf3D7_02_v3	839826	Core	STR_7509	DEL	(TTTA)11	(TTTA)10	Mut1	Intron	PF3D7_0220800	cytoadherence linked asexual protein 2
Pf3D7_02_v3	850807	Core	STR_7557	INS	(TA)17	(TA)18	Mut3, Mut5	Intergenic
Pf3D7_02_v3	873721	SubtelomericHypervariable		DEL	(AT)17	(AT)16	Mut5	Intergenic
Pf3D7_03_v3	104099	Core	STR_7816	DEL	(AT)13	(AT)11	Mut3	Intergenic
Pf3D7_03_v3	105798	Core	STR_7825	INS	(AT)17	(AT)18	Mut1	Intergenic
Pf3D7_03_v3	196509	Core	STR_8256	INS	(AT)17	(AT)18	Mut3	Intergenic
Pf3D7_03_v3	200731	Core	STR_8274	DEL	(AT)13	(AT)12	Mut1	Intron	PF3D7_0304000	inner membrane complex protein 1a, putative
Pf3D7_03_v3	384207	Core	STR_9394	DEL	(ATATT)5	(ATATT)4	WT4	Intergenic
Pf3D7_03_v3	405494	Core	STR_9544	DEL	(TTTA)6	(TTTA)5	Mut4	Intergenic
Pf3D7_03_v3	501513	Core	STR_10139	INS	(AT)13	(AT)15	Mut4	Intron	PF3D7_0311600	dolichyl-diphosphooligosaccharide--protein glycosyltransferase subunit OST1, putative
Pf3D7_03_v3	585456	Core	STR_10754	INS	(AT)14	(AT)15	Mut1	Intergenic
Pf3D7_03_v3	595277	Core	STR_10816	INS	(AT)17	(AT)18	Mut6	Intergenic
Pf3D7_03_v3	624881	Core	STR_10931	DEL	(AT)14	(AT)13	Mut3	Intron	PF3D7_0315300	conserved Plasmodium protein, unknown function	Validated by Sanger method
Pf3D7_03_v3	632789	Core	STR_10991	DEL	(TA)16	(TA)12	Mut6	Intergenic
Pf3D7_03_v3	670581	Core	STR_11251	DEL	(AT)22	(AT)15	WT5	Intron	PF3D7_0316600	formate-nitrite transporter
Pf3D7_03_v3	801316	Core	STR_12028	DEL	(ATTAT)7	(ATTAT)6	Mut2	Intergenic
Pf3D7_03_v3	821297	Core	STR_12166	DEL	(AT)15	(AT)11	Mut4	Intron	PF3D7_0319700	ABC transporter I family member 1, putative
Pf3D7_03_v3	941148	Core	STR_12931	INS	(TA)13	(TA)15	Mut6	Intergenic
Pf3D7_03_v3	959842	Core	Mini_468	INS	(TTCTGTTTATCG)4	(TTCTGTTTATCG)5	Mut1	Exon	PF3D7_0322700	conserved Plasmodium protein, unknown function
Pf3D7_03_v3	965472	Core	STR_13052	INS	(AT)20	(AT)21	WT4	Intergenic
Pf3D7_04_v3	22265	SubtelomericRepeat		DEL	CCAATATAGGTTCTAACATAAA	C	Mut5	Intergenic
Pf3D7_04_v3	36601	SubtelomericHypervariable		DEL	(CTAGTGGTAACAACACAACAG)4	(CTAGTGGTAACAACACAACAG)3	WT6	Exon	PF3D7_0400100	erythrocyte membrane protein 1, PfEMP1
Pf3D7_04_v3	113908	Core	STR_13469	DEL	(AT)16	(AT)15	Mut1, Mut3	Intergenic			Validated by Sanger method
Pf3D7_04_v3	114534	Core	STR_13478	INS	(TA)20	(TA)23	Mut5	Intergenic
Pf3D7_04_v3	246727	Core	STR_14300	DEL	(AT)13	(AT)12	Mut5	Intergenic
Pf3D7_04_v3	250438	Core	STR_14322	INS	(TAA)13	(TAA)14	WT1	Exon	PF3D7_0404600	conserved Plasmodium membrane protein, unknown function
Pf3D7_04_v3	390976	Core	STR_15117	DEL	(TA)15	(TA)14	Mut1	Intergenic
Pf3D7_04_v3	419507	Core	STR_15295	INS	(TA)13	(TA)14	Mut6	Intron	PF3D7_0408700	perforin-like protein 1
Pf3D7_04_v3	420121	Core	STR_15299	INS	(AT)19	(AT)20	Mut4	Intron	PF3D7_0408700	perforin-like protein 1
Pf3D7_04_v3	436180	Core	STR_15390	INS	(AT)12	(AT)15	Mut1	Intergenic
Pf3D7_04_v3	475871	Core	STR_15648	DEL	(AT)23	(AT)22	Mut4, Mut6	Intergenic
Pf3D7_04_v3	519692	Core	STR_15952	DEL	(AT)21	(AT)19	Mut2	Intergenic
Pf3D7_04_v3	527659	Core		DEL	(TATTA)14	(TATTA)13	WT3	Intergenic
Pf3D7_04_v3	652495	Core	STR_16285	INS	(TA)12	(TA)14	Mut4	Intron	PF3D7_0414400	conserved Plasmodium protein, unknown function
Pf3D7_04_v3	709111	Core	STR_16684	INS	(TA)18	(TA)19	Mut1, Mut5	Intergenic			Validated by Sanger method
Pf3D7_04_v3	746948	Core	STR_16917	INS	(AT)15	(AT)17	Mut4	Intergenic
Pf3D7_04_v3	871894	Core	STR_17719	INS	(TA)18	(TA)19	Mut6	Intergenic
Pf3D7_04_v3	908855	Core	STR_17928	DEL	(TA)21	(TA)16	WT6	Intergenic
Pf3D7_04_v3	910031	Core	STR_17942	INS	(AATA)9	(AATA)14	Mut1	Intergenic
Pf3D7_04_v3	971243	InternalHypervariable		DEL	(AT)14	(AT)12	Mut5	Intron	PF3D7_0421300	erythrocyte membrane protein 1, PfEMP1
Pf3D7_04_v3	1019218	Core	STR_18328	DEL	(AT)16	(AT)10	Mut5	Intergenic
Pf3D7_04_v3	1077837	Core	STR_18798	DEL	(TA)22	(TA)19	Mut2	Intergenic			Validated by Sanger method
Pf3D7_04_v3	1110268	Core		INS	(TATTA)15	(TATTA)16	Mut2	intron	PF3D7_0424500	serine/threonine protein kinase, FIKK family
Pf3D7_04_v3	1123312	Core	STR_19045	INS	(AT)17	(AT)18	Mut3	Intergenic
Pf3D7_04_v3	1149154	SubtelomericHypervariable		DEL	(TATAT)21	(TATAT)19	Mut6	Intergenic
Pf3D7_05_v3	52255	Core	STR_19195	DEL	(AT)22	(AT)10	Mut4	Intron	PF3D7_0500900	serine/threonine protein kinase, FIKK family
Pf3D7_05_v3	62686	Core	STR_19263	INS	(TA)15	(TA)16	Mut3	Intergenic
Pf3D7_05_v3	137735	Core	STR_19739	INS	(TA)14	(TA)15	Mut3	Intergenic
Pf3D7_05_v3	139700	Core	STR_19757	DEL	(AT)21	(AT)19	Mut3	Intergenic
Pf3D7_05_v3	206859	Core	STR_20114	DEL	(TATT)7	(TATT)6	Mut6	Intron	PF3D7_0504900	conserved protein, unknown function
Pf3D7_05_v3	280726	Core	STR_20511	INS	(AT)21	(AT)22	Mut4	Intergenic
Pf3D7_05_v3	301571	Core	STR_20645	DEL	(AT)26	(AT)23	Mut6	Intergenic
Pf3D7_05_v3	377282	Core	STR_21113	INS	(AT)17	(AT)21	WT4	Intron	PF3D7_0508900	conserved Plasmodium protein, unknown function
Pf3D7_05_v3	406539	Core	STR_21250	INS	(AT)19	(AT)20	WT6	Intron	PF3D7_0509600	asparagine--tRNA ligase
Pf3D7_05_v3	407341	Core	STR_21257	INS	(AT)17	(AT)18	Mut2	Intron	PF3D7_0509700	conserved Plasmodium protein, unknown function
Pf3D7_05_v3	440499	Core	STR_21491	DEL	(AT)20	(AT)15	Mut3	Intergenic
Pf3D7_05_v3	466952	Core	STR_21584	DEL	(AT)13	(AT)12	Mut2	Intergenic
Pf3D7_05_v3	568105	Core	STR_22100	INS	(AT)18	(AT)19	Mut2	Intron	PF3D7_0513200	CPSF domain-containing protein, putative
Pf3D7_05_v3	586838	Core	STR_22239	INS	(AT)18	(AT)19	Mut2	Intergenic
Pf3D7_05_v3	588430	Core	STR_22252	DEL	(TATG)10	(TATG)9	Mut1	Intron	PF3D7_0514000	tubulin--tyrosine ligase, putative
Pf3D7_05_v3	720208	Core	STR_23044	DEL	(TA)19	(TA)18	Mut4	Intergenic
Pf3D7_05_v3	735545	Core	STR_23170	INS	(ATAA)14	(ATAA)15	Mut5	Intergenic
Pf3D7_05_v3	751757	Core	STR_23270	INS	(AT)18	(AT)19	Mut2	Intron	PF3D7_0518000	NOSIP domain-containing protein, putative
Pf3D7_05_v3	794005	Core	STR_23567	INS	(TTCTTTA)5	(TTCTTTA)6	Mut2	Intergenic
Pf3D7_05_v3	795074	Core	STR_23575	DEL	(TATCA)8	(TATCA)7	WT1	Intergenic
Pf3D7_05_v3	829107	Core	STR_23811	DEL	(TA)16	(TA)15	Mut4, Mut5	Intron	PF3D7_0520000	40S ribosomal protein S9, putative
Pf3D7_05_v3	838748	Core	STR_23861	INS	(AT)19	(AT)20	Mut1	Intron	PF3D7_0520400	single-stranded DNA-binding protein, putative	Validated by Sanger method
Pf3D7_05_v3	878541	Core	STR_24047	DEL	(TTTA)14	(TTTA)13	Mut2	Intron	PF3D7_0521400	conserved protein, unknown function
Pf3D7_05_v3	893828	Core	STR_24106	INS	(AT)17	(AT)19	Mut4	Intron	PF3D7_0521900	conserved Plasmodium protein, unknown function	Validated by Sanger method
Pf3D7_05_v3	989956	Core	STR_24564	DEL	(AT)12	(AT)11	Mut6	Intergenic
Pf3D7_05_v3	1019956	Core	STR_24774	DEL	(AT)26	(AT)19	Mut6	Intergenic
Pf3D7_05_v3	1021273	Core	STR_24790	INS	(AT)19	(AT)20	Mut4	Intergenic
Pf3D7_05_v3	1059610	Core		INS	(ATAAT)16	(ATAAT)17	Mut3	Intergenic
Pf3D7_05_v3	1059610	Core		DEL	(ATAAT)16	(ATAAT)15	Mut4	Intergenic
Pf3D7_05_v3	1074699	Core	STR_25150	INS	(AT)12	(AT)14	Mut6	Intron	PF3D7_0525900	NIMA related kinase 2
Pf3D7_05_v3	1081402	Core	STR_25190	INS	(AT)15	(AT)16	Mut4	Intergenic
Pf3D7_05_v3	1153584	Core	STR_25658	INS	(AT)11	(AT)12	Mut4	Intergenic
Pf3D7_05_v3	1175983	Core	STR_25815	DEL	(AT)22	(AT)18	Mut4	Intron	PF3D7_0528600	conserved Plasmodium protein, unknown function
Pf3D7_05_v3	1189590	Core	Mini_954	DEL	(TTAATATATC)4	(TTAATATATC)3	Mut3	Intergenic
Pf3D7_05_v3	1197158	Core	STR_25974	INS	(ATAA)4	(ATAA)5	WT4	Intron	PF3D7_0529300	apicoplast TIC22 protein
Pf3D7_05_v3	1205918	Core		DEL	(ATATT)17	(ATATT)16	Mut4, Mut5, Mut6	Intergenic
Pf3D7_05_v3	1205918	Core		DEL	(ATATT)17	(ATATT)14	Mut1	Intergenic
Pf3D7_06_v3	7847	SubtelomericHypervariable		DEL	(A)10	(A)9	Mut4	Exon	PF3D7_0600200	erythrocyte membrane protein 1, PfEMP1	Frameshift variant
Pf3D7_06_v3	70458	SubtelomericHypervariable		DEL	(AT)22	(AT)16	Mut3	Intergenic
Pf3D7_06_v3	149621	Core	STR_27081	INS	(TA)17	(TA)18	Mut1	Intergenic
Pf3D7_06_v3	197428	Core	STR_27370	INS	(AT)17	(AT)18	Mut4	Intron	PF3D7_0604500	GYF domain-containing protein, putative
Pf3D7_06_v3	207296	Core	STR_27424	DEL	(TTA)9	(TTA)7	Mut1	Exon	PF3D7_0604800	RAP protein, putative
Pf3D7_06_v3	214182	Core	STR_27447	DEL	(AT)13	(AT)12	Mut2	Intergenic
Pf3D7_06_v3	298800	Core	STR_28008	DEL	(AAAAT)8	(AAAAT)7	Mut2	Intron	PF3D7_0607100	MYND-type zinc finger protein, putative
Pf3D7_06_v3	317053	Core	STR_28151	INS	(AT)11	(AT)12	Mut2	Intergenic
Pf3D7_06_v3	317126	Core	STR_28152	INS	(AT)16	(AT)17	Mut2	Intergenic
Pf3D7_06_v3	347536	Core	STR_28320	DEL	(AT)16	(AT)14	Mut3	Intergenic
Pf3D7_06_v3	411351	Core	STR_28677	DEL	(TA)18	(TA)17	Mut4	Intron	PF3D7_0609600	conserved Plasmodium protein, unknown function
Pf3D7_06_v3	456567	Core	STR_28990	INS	(TA)14	(TA)15	Mut5	Intergenic
Pf3D7_06_v3	468867	Core	STR_29059	DEL	(TA)15	(TA)14	Mut1	Intergenic
Pf3D7_06_v3	488667	Core	STR_29128	DEL	(TATAA)9	(TATAA)8	Mut4	Intron	PF3D7_0611700	60S ribosomal protein L39
Pf3D7_06_v3	501420	Core	STR_29191	INS	(AT)14	(AT)15	Mut1	Intergenic
Pf3D7_06_v3	528448	Core	STR_29388	DEL	(TAT)20	(TAT)19	Mut2	Exon	PF3D7_0612800	6-cysteine protein
Pf3D7_06_v3	569937	Core	Mini_1066	DEL	(ATAATAATGTTC)6	(ATAATAATGTTC)5	Mut4	Exon	PF3D7_0613800	AP2 domain transcription factor, putative
Pf3D7_06_v3	636384	Core	STR_30088	INS	(AT)18	(AT)19	Mut1	Intron	PF3D7_0615400	ribonuclease, putative
Pf3D7_06_v3	660976	Core	STR_30232	DEL	(ATATATAC)3	(ATATATAC)2	Mut1	Intron	PF3D7_0615800	conserved oligomeric Golgi complex subunit 4, putative
Pf3D7_06_v3	706766	Core	STR_30492	INS	(AT)14	(AT)16	Mut3	Intergenic
Pf3D7_06_v3	733505	InternalHypervariable		DEL	(AT)14	(AT)13	Mut6	Intergenic
Pf3D7_06_v3	748128	Core	STR_30660	INS	(ATATT)5	(ATATT)6	Mut4	Intergenic
Pf3D7_06_v3	761857	Core	STR_30784	DEL	(AT)21	(AT)20	Mut3	Intergenic
Pf3D7_06_v3	797573	Core	STR_31008	INS	(AT)21	(AT)22	Mut5	Intron	PF3D7_0619100	conserved Plasmodium protein, unknown function
Pf3D7_06_v3	840433	Core	STR_31177	INS	(AT)22	(AT)23	WT4	Intergenic			Validated by Sanger method
Pf3D7_06_v3	855047	Core	STR_31253	INS	(AT)12	(AT)13	Mut5	Intergenic
Pf3D7_06_v3	889837	Core	STR_31433	DEL	(TATTA)10	(TATTA)9	WT5	Intergenic
Pf3D7_06_v3	913827	Core	STR_31572	INS	(AT)15	(AT)16	WT4	Intergenic
Pf3D7_06_v3	932861	Core	STR_31684	DEL	(A)25	(A)24	Mut3	Intergenic			Validated by Sanger method
Pf3D7_06_v3	987676	Core	STR_32070	INS	(TA)19	(TA)20	Mut3	Intergenic
Pf3D7_06_v3	1063140	Core	STR_32550	DEL	(AT)14	(AT)12	Mut5	Intergenic
Pf3D7_06_v3	1156913	Core	STR_33047	DEL	(AT)18	(AT)17	Mut5	Intergenic
Pf3D7_06_v3	1156913	Core	STR_33047	DEL	(AT)18	(AT)14	Mut1	Intergenic
Pf3D7_06_v3	1169863	Core	STR_33096	INS	(TA)15	(TA)17	WT2	Intergenic
Pf3D7_06_v3	1176835	Core	STR_33162	DEL	(AT)16	(AT)15	Mut1	Intron	PF3D7_0628400	protease, putative
Pf3D7_06_v3	1209147	Core	STR_33331	INS	(AT)15	(AT)17	Mut2	Intergenic
Pf3D7_06_v3	1248046	Core	STR_33526	DEL	(ATATT)8	(ATATT)7	WT5	Intergenic
Pf3D7_06_v3	1284124	Core	STR_33730	INS	(TATTA)12	(TATTA)13	Mut4	Intergenic
Pf3D7_06_v3	1373022	SubtelomericHypervariable		INS	(TTTA)18	(TTTA)19	Mut4	Intergenic
Pf3D7_07_v3	17815	SubtelomericRepeat		DEL	(TATTGTGCATGGTGGTGCGACTTATTA)2	TATTGTGCATGGTGGTGCGACTTATTA	Mut3	Intergenic
Pf3D7_07_v3	26574	SubtelomericHypervariable		DEL	(AT)20	(AT)19	Mut2, Mut6	intron	PF3D7_0700100	erythrocyte membrane protein 1, PfEMP1
Pf3D7_07_v3	55329	SubtelomericHypervariable		DEL	(AAAT)17	(AAAT)15	Mut2	Intergenic
Pf3D7_07_v3	197562	Core	STR_34435	INS	(AT)16	(AT)17	Mut2	Intergenic
Pf3D7_07_v3	203300	Core	STR_34447	INS	(AT)12	(AT)13	Mut1	Intergenic
Pf3D7_07_v3	358076	Core	STR_35351	DEL	(TAA)15	(TAA)13	Mut6	Exon	PF3D7_0707700	E3 ubiquitin-protein ligase, putative
Pf3D7_07_v3	436312	Core	STR_35819	INS	(AT)16	(AT)17	Mut1	Intergenic
Pf3D7_07_v3	464538	Core	STR_35961	DEL	(AAT)14	(AAT)13	Mut6	Exon	PF3D7_0710200	conserved Plasmodium protein, unknown function
Pf3D7_07_v3	521881	InternalHypervariable		INS	(TA)19	(TA)21	Mut3	Intergenic
Pf3D7_07_v3	542250	InternalHypervariable		INS	(AT)13	(AT)14	Mut4	Intergenic
Pf3D7_07_v3	565339	InternalHypervariable		INS	(TA)15	(TA)16	Mut6	Intergenic
Pf3D7_07_v3	584016	InternalHypervariable		DEL	(G)7	(G)6	WT6	Exon	PF3D7_0712800	erythrocyte membrane protein 1, PfEMP1	Frameshift variant
Pf3D7_07_v3	622460	Core	STR_36312	INS	(AT)10	(AT)11	Mut2	Intron	PF3D7_0713700	conserved Plasmodium protein, unknown function
Pf3D7_07_v3	657613	Core	STR_36536	DEL	(T)11	(T)10	Mut3	Intron	PF3D7_0714300	palmitoyltransferase DHHC4, putative
Pf3D7_07_v3	658144	Core	STR_36538	INS	(TA)16	(TA)17	Mut1	Intron	PF3D7_0714300	palmitoyltransferase DHHC4, putative
Pf3D7_07_v3	663210	Core	STR_36554	DEL	(TA)14	(TA)9	WT6	Intron	PF3D7_0714400	calmodulin, putative
Pf3D7_07_v3	680511	Core	STR_36660	DEL	(TAT)15	(TAT)13	Mut3	Exon	PF3D7_0715200	conserved Plasmodium protein, unknown function
Pf3D7_07_v3	723419	Core	STR_36995	INS	(AT)22	(AT)23	WT1, Mut4	Intron	PF3D7_0716500	conserved Plasmodium protein, unknown function
Pf3D7_07_v3	724425	Core	STR_37003	INS	(AAAT)5	(AAAT)6	WT5	Intron	PF3D7_0716600	cysteine desulfurase
Pf3D7_07_v3	727266	Core	STR_37020	DEL	(AT)25	(AT)22	Mut4	Intergenic
Pf3D7_07_v3	833826	Core	STR_37538	INS	(AT)21	(AT)23	Mut6	Intron	PF3D7_0718700	conserved Plasmodium membrane protein, unknown function
Pf3D7_07_v3	850817	Core	STR_37655	DEL	(TAT)14	(TAT)13	Mut3	Exon	PF3D7_0719400	conserved Plasmodium protein, unknown function
Pf3D7_07_v3	894026	Core		DEL	(TGATGAAAATTATGATGAAGATGACGAAAATGA)2	TGATGAAAATTATGATGAAGATGACGAAAATGA	Mut6	Exon	PF3D7_0720700	phosphoinositide-binding protein, putative
Pf3D7_07_v3	942539	Core	STR_38283	INS	(AT)13	(AT)14	Mut3	Intergenic
Pf3D7_07_v3	945460	Core	STR_38296	INS	(TA)17	(TA)18	Mut3	Intergenic
Pf3D7_07_v3	961973	Core	STR_38394	INS	(T)17	(T)18	Mut1	Intergenic
Pf3D7_07_v3	1025107	Core	STR_38780	DEL	(TA)19	(TA)18	Mut2	Intron	PF3D7_0724400	mitochondrial import inner membrane translocase subunit TIM14, putative
Pf3D7_07_v3	1034109	Core	STR_38836	DEL	(TTAT)13	(TTAT)12	Mut4	Intergenic
Pf3D7_07_v3	1049474	Core	STR_38908	INS	(TA)15	(TA)16	Mut6	Intergenic
Pf3D7_07_v3	1120551	Core	Mini_1353	DEL	(ATCATCATTATTATGTTC)3	(ATCATCATTATTATGTTC)2	Mut4	Exon	PF3D7_0726400	conserved Plasmodium membrane protein, unknown function
Pf3D7_07_v3	1163875	Core	STR_39497	DEL	(AT)21	(AT)20	Mut1	Intergenic
Pf3D7_07_v3	1213727	Core	STR_39707	INS	(AAATA)8	(AAATA)9	Mut5	Intergenic
Pf3D7_07_v3	1248376	Core	STR_39921	INS	(AT)19	(AT)20	Mut3	Intergenic
Pf3D7_07_v3	1259243	Core	STR_39988	INS	(AT)14	(AT)16	Mut6	Intron	PF3D7_0729700	conserved protein, unknown function
Pf3D7_07_v3	1285531	Core	STR_40063	INS	(AT)14	(AT)15	Mut1	Intergenic
Pf3D7_07_v3	1290669	Core	STR_40097	INS	(AT)15	(AT)16	Mut3	Intergenic
Pf3D7_07_v3	1301010	Core	STR_40172	INS	(AAT)12	(AAT)13	Mut2	Exon	PF3D7_0730300	AP2 domain transcription factor AP2-L, putative
Pf3D7_07_v3	1324748	Core	STR_40330	DEL	(TA)14	(TA)10	Mut3	Intergenic
Pf3D7_07_v3	1394378	SubtelomericHypervariable		DEL	(TATAT)23	(TATAT)22	Mut2	Intergenic
Pf3D7_08_v3	790	SubtelomericRepeat		DEL	TTTCTTAGTCTTATC	T	WT6	Intergenic
Pf3D7_08_v3	27586	SubtelomericHypervariable		INS	(CTAGTGGTAACAACACAACAG)2	(CTAGTGGTAACAACACAACAG)3	WT6	Exon	PF3D7_0800100	erythrocyte membrane protein 1, PfEMP1
Pf3D7_08_v3	94061	Core	STR_40773	DEL	(AT)18	(AT)16	Mut4	rRNA	PF3D7_0801100	28S ribosomal RNA
Pf3D7_08_v3	143133	Core	STR_41071	INS	(AT)18	(AT)19	Mut3	Intergenic
Pf3D7_08_v3	203440	Core	STR_41413	INS	(AT)19	(AT)20	Mut3	Intergenic
Pf3D7_08_v3	318839	Core	STR_42076	INS	(TA)17	(TA)18	Mut3	Intergenic
Pf3D7_08_v3	318871	Core		INS	(TATG)18	(TATG)19	Mut5	Intergenic
Pf3D7_08_v3	333532	Core	STR_42182	INS	(AT)11	(AT)12	Mut1	Intron	PF3D7_0806100	conserved Plasmodium protein, unknown function
Pf3D7_08_v3	370203	Core	STR_42378	INS	(AT)15	(AT)16	Mut3	Intergenic
Pf3D7_08_v3	458944	InternalHypervariable		DEL	(AT)9	(AT)8	Mut2	Intergenic
Pf3D7_08_v3	574953	Core	STR_43426	DEL	(GAAAAA)8	(GAAAAA)7	Mut4	Intergenic
Pf3D7_08_v3	657660	Core	STR_43831	INS	(TA)15	(TA)16	WT6	Intergenic
Pf3D7_08_v3	678638	Core	STR_43964	INS	(AT)18	(AT)19	Mut3	Intron	PF3D7_0813900	40S ribosomal protein S16, putative
Pf3D7_08_v3	690467	Core	STR_44075	INS	(AT)15	(AT)16	Mut1	Intergenic
Pf3D7_08_v3	690467	Core	STR_44075	INS	(AT)15	(AT)17	Mut5	Intergenic
Pf3D7_08_v3	702839	Core	STR_44137	INS	(AT)9	(AT)10	Mut3	Intergenic
Pf3D7_08_v3	719863	Core	STR_44241	DEL	(AT)19	(AT)16	Mut6	Intergenic
Pf3D7_08_v3	768285	Core	STR_44542	DEL	(TA)15	(TA)14	Mut6	Intron	PF3D7_0816700	trafficking protein particle complex subunit 2-like protein, putative
Pf3D7_08_v3	768552	Core	STR_44544	DEL	(AT)19	(AT)15	Mut4	Intron	PF3D7_0816700	trafficking protein particle complex subunit 2-like protein, putative
Pf3D7_08_v3	944958	Core	STR_45779	DEL	(TA)12	(TA)11	Mut5	Intergenic
Pf3D7_08_v3	968904	Core	STR_45995	INS	(AT)13	(AT)14	Mut1, Mut6	Intergenic			Validated by Sanger method
Pf3D7_08_v3	986624	Core	STR_46126	INS	(AT)14	(AT)15	Mut2	Intron	PF3D7_0822200	phosphorylated CTD interacting factor 1 WW domain-containing protein, putative
Pf3D7_08_v3	1113290	Core	STR_46933	DEL	(AT)16	(AT)13	Mut1	Intergenic
Pf3D7_08_v3	1156313	Core	STR_47107	DEL	(AT)23	(AT)19	Mut1	Intergenic
Pf3D7_08_v3	1187893	Core	Mini_1590	DEL	(GGTATGTTTTCCTCATGTGTT)4	(GGTATGTTTTCCTCATGTGTT)3	Mut5	Exon	PF3D7_0827600	conserved Plasmodium protein, unknown function
Pf3D7_08_v3	1189529	Core		DEL	(TTCATTATTTTCATTATG)2	TTCATTATTTTCATTATG	Mut6	Exon	PF3D7_0827600	conserved Plasmodium protein, unknown function
Pf3D7_08_v3	1191980	Core	Mini_1592	DEL	(ATCATCACATTCATTATC)3	(ATCATCACATTCATTATC)2	Mut1	Exon	PF3D7_0827600	conserved Plasmodium protein, unknown function
Pf3D7_08_v3	1211096	Core	STR_47419	INS	(AT)23	(AT)24	Mut2	Intron	PF3D7_0828000	rhomboid protease ROM3
Pf3D7_08_v3	1247429	Core	STR_47623	INS	(AT)19	(AT)20	Mut4	Intron	PF3D7_0829000	conserved Plasmodium membrane protein, unknown function
Pf3D7_08_v3	1320822	Core	STR_48047	DEL	(AT)17	(AT)16	Mut3	Intergenic
Pf3D7_08_v3	1347371	Core	STR_48164	DEL	(AT)14	(AT)12	Mut3	Intergenic
Pf3D7_08_v3	1347968	Core	STR_48166	INS	(AT)19	(AT)20	Mut5	Intergenic			Validated by Sanger method
Pf3D7_08_v3	1354810	Core		DEL	(TATTA)18	(TATTA)17	WT3	Intergenic			Validated by Sanger method
Pf3D7_08_v3	1364573	Core	STR_48263	DEL	(AT)16	(AT)15	Mut6	Intergenic
Pf3D7_08_v3	1365307	Core	STR_48272	INS	(AT)16	(AT)17	Mut5	Intergenic
Pf3D7_08_v3	1368918	SubtelomericHypervariable		INS	(ATATA)15	(ATATA)16	Mut3	Intergenic
Pf3D7_08_v3	1426975	SubtelomericHypervariable		INS	(TA)18	(TA)19	Mut5	intron	PF3D7_0833200	rifin
Pf3D7_09_v3	29573	SubtelomericHypervariable		INS	(AAAT)15	(AAAT)16	Mut2	Intergenic
Pf3D7_09_v3	29573	SubtelomericHypervariable		DEL	(AAAT)15	(AAAT)13	Mut3	Intergenic
Pf3D7_09_v3	44668	SubtelomericHypervariable		INS	(T)12	(T)13	Mut3	Intergenic
Pf3D7_09_v3	77453	SubtelomericHypervariable		DEL	(AT)19	(AT)18	Mut4	Intergenic
Pf3D7_09_v3	113353	Core	STR_48446	INS	(AT)16	(AT)17	Mut2	Intergenic
Pf3D7_09_v3	151585	Core	STR_48679	INS	(AT)21	(AT)22	Mut6	Intergenic
Pf3D7_09_v3	279141	Core	STR_49286	INS	(AT)12	(AT)13	Mut5	Intergenic
Pf3D7_09_v3	283543	Core	STR_49301	INS	(AT)16	(AT)17	Mut2	Intron	PF3D7_0905700	autophagy-related protein 3, putative
Pf3D7_09_v3	297981	Core	STR_49385	INS	(TA)16	(TA)17	WT4	Intergenic
Pf3D7_09_v3	309074	Core		DEL	(ACAT)19	(ACAT)18	Mut1	Intergenic			Validated by Sanger method
Pf3D7_09_v3	312225	Core	STR_49446	INS	(AT)18	(AT)19	Mut1	Intergenic
Pf3D7_09_v3	326699	Core	STR_49567	DEL	(AT)18	(AT)17	Mut6	Intergenic
Pf3D7_09_v3	363372	Core	STR_49829	INS	(AT)18	(AT)19	Mut5	Intergenic
Pf3D7_09_v3	369994	Core	STR_49890	INS	(AT)13	(AT)14	Mut3	Intron	PF3D7_0908000	plasma membrane protein 1, putative
Pf3D7_09_v3	437788	Core	STR_50312	INS	(TA)14	(TA)15	Mut3, Mut5	Intergenic
Pf3D7_09_v3	481409	Core	STR_50547	DEL	(AT)23	(AT)22	Mut2	Intergenic
Pf3D7_09_v3	553597	Core	STR_50938	DEL	(AT)22	(AT)12	Mut1	Intergenic
Pf3D7_09_v3	576896	Core	STR_51105	INS	(AT)17	(AT)18	WT3	Intergenic
Pf3D7_09_v3	579610	Core	STR_51118	DEL	(TA)15	(TA)14	Mut2	Intergenic
Pf3D7_09_v3	595754	Core	STR_51219	DEL	(AT)22	(AT)16	Mut5	Intron	PF3D7_0913900	arginine--tRNA ligase, putative
Pf3D7_09_v3	600613	Core	STR_51232	INS	(AT)15	(AT)16	Mut5	Intergenic
Pf3D7_09_v3	607192	Core	STR_51277	INS	(AT)9	(AT)10	WT2	Intergenic
Pf3D7_09_v3	631457	Core	STR_51462	DEL	(AAT)11	(AAT)9	Mut1	Exon	PF3D7_0914700	major facilitator superfamily-related transporter, putative
Pf3D7_09_v3	673924	Core	STR_51714	DEL	(TA)18	(TA)17	Mut4	Intergenic
Pf3D7_09_v3	714225	Core		INS	TTACCCTCTCCATTTTTTATTC	(TTACCCTCTCCATTTTTTATTC)2	Mut5	Exon	PF3D7_0917100	N-glycosylase/DNA lyase, putative	Validated by Sanger method
Pf3D7_09_v3	835770	Core	Mini_1738	DEL	(ATGAACATAAAT)2	ATGAACATAAAT	Mut3	Exon	PF3D7_0920400	conserved Plasmodium protein, unknown function
Pf3D7_09_v3	876945	Core	STR_52982	DEL	(AT)14	(AT)13	Mut1	Intergenic
Pf3D7_09_v3	931064	Core	STR_53310	DEL	(TCA)7	(TCA)6	Mut4	Exon	PF3D7_0922800	conserved Plasmodium protein, unknown function
Pf3D7_09_v3	960843	Core	STR_53496	DEL	(AT)17	(AT)15	Mut2	Intron	PF3D7_0923600	lipoate-protein ligase 2
Pf3D7_09_v3	960843	Core	STR_53496	INS	(AT)17	(AT)19	Mut3	Intron	PF3D7_0923600	lipoate-protein ligase 2
Pf3D7_09_v3	1056371	Core	STR_54112	INS	(TTG)21	(TTG)23	Mut5	Exon	PF3D7_0926100	protein kinase, putative
Pf3D7_09_v3	1063669	Core	STR_54194	INS	(AT)17	(AT)18	Mut4	Intergenic
Pf3D7_09_v3	1159718	Core	STR_54855	DEL	(AT)18	(AT)17	Mut5	Intergenic
Pf3D7_09_v3	1174962	Core	STR_54995	DEL	(AT)14	(AT)13	Mut4	Intergenic
Pf3D7_09_v3	1191542	Core	Mini_1813	DEL	(AAAAAAGAAA)7	(AAAAAAGAAA)6	WT6	Intergenic
Pf3D7_09_v3	1212068	Core	STR_55199	DEL	(AT)7	(AT)6	Mut1	Intergenic
Pf3D7_09_v3	1264639	Core	STR_55477	INS	(AT)18	(AT)19	Mut3	Intron	PF3D7_0931500	conserved Plasmodium protein, unknown function
Pf3D7_09_v3	1270591	Core	STR_55537	DEL	(AT)28	(AT)17	Mut5	Intron	PF3D7_0931700	PIH1 domain-containing protein, putative
Pf3D7_09_v3	1357386	Core	STR_56145	DEL	(A)25	(A)18	Mut4	Intergenic
Pf3D7_09_v3	1361142	Core	STR_56175	DEL	(AT)15	(AT)12	Mut3	Intergenic
Pf3D7_09_v3	1386658	Core	STR_56411	DEL	(TA)16	(TA)15	Mut2	Intergenic
Pf3D7_09_v3	1395040	Core	STR_56494	INS	(AT)15	(AT)16	Mut4	Intergenic
Pf3D7_09_v3	1437364	Core	Mini_1861	DEL	(TGTTGCTTGTGAAGT)6	(TGTTGCTTGTGAAGT)5	WT6	Exon	PF3D7_0936300	ring-exported protein 3
Pf3D7_09_v3	1449258	Core	STR_56904	DEL	(TA)22	(TA)21	Mut4	Intergenic
Pf3D7_09_v3	1451386	Core	STR_56913	DEL	(AT)23	(AT)22	Mut6	Intergenic
Pf3D7_09_v3	1462178	Core	STR_56996	DEL	(TA)17	(TA)16	Mut1	Intergenic
Pf3D7_09_v3	1519150	SubtelomericRepeat		INS	(GTTAAGACCTTAGTTAGTTAC)2	(GTTAAGACCTTAGTTAGTTAC)3	Mut1	Intergenic
Pf3D7_10_v3	108481	Core	STR_57284	DEL	(AT)22	(AT)21	Mut2	Intron	PF3D7_1002100	EMP1-trafficking protein
Pf3D7_10_v3	172552	Core	STR_57662	INS	(AT)15	(AT)16	Mut5	Intergenic
Pf3D7_10_v3	179970	Core	STR_57693	INS	(A)16	(A)17	WT3	Intron	PF3D7_1004000	60S ribosomal protein L13, putative
Pf3D7_10_v3	221557	Core	STR_57942	INS	(TA)21	(TA)22	Mut3	Intergenic
Pf3D7_10_v3	242291	Core	STR_58042	INS	(AT)14	(AT)15	Mut3	Intergenic
Pf3D7_10_v3	256014	Core	STR_58145	INS	(TA)15	(TA)17	Mut2	Intergenic
Pf3D7_10_v3	273743	Core	STR_58302	INS	(TA)11	(TA)12	Mut3	Intergenic
Pf3D7_10_v3	314694	Core	STR_58632	DEL	(AT)16	(AT)15	Mut2	Intergenic
Pf3D7_10_v3	389414	Core	STR_59089	INS	(TA)19	(TA)20	Mut3	Intergenic
Pf3D7_10_v3	402246	Core	STR_59157	INS	(AT)17	(AT)18	Mut4	Intron	PF3D7_1009900	heptatricopeptide repeat-containing protein, putative
Pf3D7_10_v3	458721	Core	Mini_1931	DEL	(GAAAAGGAACAA)12	(GAAAAGGAACAA)10	Mut6	Exon	PF3D7_1011800	PRE-binding protein
Pf3D7_10_v3	549018	Core	STR_60111	INS	(TA)12	(TA)13	Mut3	Intergenic
Pf3D7_10_v3	550713	Core	STR_60125	INS	(TATT)7	(TATT)8	Mut6	Intergenic
Pf3D7_10_v3	630767	Core	STR_60469	DEL	(ATATA)7	(ATATA)6	WT4	Intron	PF3D7_1015700	tubulin binding cofactor c, putative
Pf3D7_10_v3	665001	Core	STR_60675	DEL	(AATAT)9	(AATAT)8	Mut2	Intergenic
Pf3D7_10_v3	676209	Core	STR_60761	INS	(AT)16	(AT)17	Mut1	Intron	PF3D7_1016800	Plasmodium exported protein (PHISTc), unknown function
Pf3D7_10_v3	708635	Core	STR_60983	INS	(AT)16	(AT)17	Mut6	Intergenic
Pf3D7_10_v3	734986	Core	STR_61138	INS	(AT)20	(AT)21	Mut3	Intron	PF3D7_1018500	pre-mRNA-splicing factor RDS3, putative
Pf3D7_10_v3	773368	Core	STR_61367	INS	(AT)13	(AT)14	Mut4	Intergenic
Pf3D7_10_v3	793430	Core	STR_61510	DEL	(AT)15	(AT)14	Mut4	Intron	PF3D7_1019500	TMEM94 domain-containing protein, putative
Pf3D7_10_v3	911021	Core	STR_62190	INS	(TAT)12	(TAT)13	Mut1	Exon	PF3D7_1021900	PHAX domain-containing protein, putative
Pf3D7_10_v3	994634	Core	STR_62638	INS	(AT)19	(AT)20	Mut1	Intron	PF3D7_1023800	conserved Plasmodium protein, unknown function
Pf3D7_10_v3	1069038	Core	STR_63104	INS	(TA)15	(TA)16	WT4	Intron	PF3D7_1025500	conserved Plasmodium protein, unknown function
Pf3D7_10_v3	1094088	Core	STR_63215	DEL	(TA)14	(TA)13	Mut3	Intron	PF3D7_1025900	conserved protein, unknown function
Pf3D7_10_v3	1097945	Core	STR_63240	INS	(TA)21	(TA)22	Mut2	Intergenic
Pf3D7_10_v3	1109619	Core	STR_63312	DEL	(AT)22	(AT)17	Mut6	Intergenic
Pf3D7_10_v3	1120715	Core	STR_63366	INS	(TA)16	(TA)17	Mut5	Intergenic
Pf3D7_10_v3	1200182	Core	STR_63992	INS	(AT)12	(AT)13	Mut6	Intergenic
Pf3D7_10_v3	1231964	Core	STR_64211	INS	(TA)13	(TA)14	Mut1	Intergenic
Pf3D7_10_v3	1232513	Core	STR_64217	DEL	(TTTTA)12	(TTTTA)11	Mut3	Intergenic
Pf3D7_10_v3	1242794	Core	STR_64304	DEL	(AT)18	(AT)17	Mut1	Intron	PF3D7_1030400	conserved protein, unknown function
Pf3D7_10_v3	1248342	Core	STR_64331	INS	(TA)18	(TA)19	Mut1	Intergenic
Pf3D7_10_v3	1298388	Core	STR_64720	DEL	(AT)20	(AT)16	Mut1	Intron	PF3D7_1032200	conserved Plasmodium protein, unknown function
Pf3D7_10_v3	1308174	Core	STR_64774	INS	(AT)12	(AT)13	Mut3	Intergenic
Pf3D7_10_v3	1308570	Core	STR_64778	DEL	(AT)13	(AT)10	Mut1	Intergenic
Pf3D7_10_v3	1446247	Core	STR_65559	DEL	(TA)10	(TA)9	Mut6	Intron	PF3D7_1036600	unspecified product
Pf3D7_10_v3	1473986	Core	STR_65695	DEL	(AT)12	(AT)11	Mut5	Intron	PF3D7_1037200	conserved Plasmodium protein, unknown function
Pf3D7_10_v3	1487614	Core	STR_65794	DEL	(AT)18	(AT)17	Mut2	Intergenic
Pf3D7_10_v3	1516363	Core	STR_65984	INS	(AT)15	(AT)16	Mut1	Intergenic
Pf3D7_10_v3	1550770	Core	STR_66031	INS	(TA)11	(TA)12	Mut3	Intergenic
Pf3D7_10_v3	1581331	SubtelomericHypervariable		INS	(AT)24	(AT)26	Mut6	Intergenic
Pf3D7_11_v3	109717	SubtelomericHypervariable		DEL	(TA)24	(TA)16	Mut2	Intergenic
Pf3D7_11_v3	163723	Core	STR_66475	INS	(TA)22	(TA)24	Mut2	Intergenic
Pf3D7_11_v3	163823	Core	STR_66476	DEL	(ATA)14	(ATA)9	Mut4	Intergenic
Pf3D7_11_v3	205045	Core	STR_66690	INS	(TA)18	(TA)19	WT4	Intron	PF3D7_1104600	radial spoke head protein, putative
Pf3D7_11_v3	206996	Core	STR_66712	INS	(TA)16	(TA)17	Mut1	Intergenic
Pf3D7_11_v3	231995	Core	STR_66935	DEL	(AT)16	(AT)15	Mut1	Intron	PF3D7_1105200	WD repeat-containing protein WRAP73, putative
Pf3D7_11_v3	310489	Core	STR_67422	INS	(ATT)12	(ATT)13	Mut1, Mut6	Exon	PF3D7_1107300	polyadenylate-binding protein-interacting protein 1, putative
Pf3D7_11_v3	332999	Core	STR_67602	DEL	(TAT)9	(TAT)7	Mut4	Exon	PF3D7_1107800	AP2 domain transcription factor, putative
Pf3D7_11_v3	368975	Core	STR_67871	DEL	(AT)17	(AT)16	Mut5	Intergenic
Pf3D7_11_v3	429615	Core	STR_68345	INS	(AT)16	(AT)17	Mut2	Intron	PF3D7_1110800	conserved Plasmodium protein, unknown function
Pf3D7_11_v3	521953	Core	STR_68822	DEL	(AT)16	(AT)12	Mut5	Intron	PF3D7_1113400	ubiquitin domain-containing protein DSK2, putative
Pf3D7_11_v3	524231	Core	STR_68847	INS	(AT)16	(AT)17	Mut1, Mut6	Intergenic			Validated by Sanger method
Pf3D7_11_v3	556234	Core	STR_69051	INS	(TA)16	(TA)17	Mut5	Intron	PF3D7_1114700	cyclin-dependent-like kinase CLK3
Pf3D7_11_v3	619853	Core	STR_69449	INS	(AT)18	(AT)19	Mut3	Intergenic
Pf3D7_11_v3	711509	Core	STR_70090	INS	(AT)15	(AT)16	Mut3	Intron	PF3D7_1118700	myosin light chain B
Pf3D7_11_v3	714799	Core	STR_70113	DEL	(TA)16	(TA)15	Mut6	Intron	PF3D7_1118800	actin-related protein 2/3 complex subunit 1, putative
Pf3D7_11_v3	715996	Core	STR_70123	DEL	(AT)24	(AT)20	Mut3	Intron	PF3D7_1118900	conserved protein, unknown function
Pf3D7_11_v3	715996	Core	STR_70123	INS	(AT)24	(AT)25	Mut6	Intron	PF3D7_1118900	conserved protein, unknown function
Pf3D7_11_v3	725812	Core	STR_70203	DEL	(A)19	(A)18	Mut5	Intergenic
Pf3D7_11_v3	744196	Core	STR_70320	DEL	(TA)11	(TA)10	Mut5	Intergenic
Pf3D7_11_v3	746031	Core	STR_70327	INS	(TA)15	(TA)16	Mut2	Intergenic
Pf3D7_11_v3	776042	Core	STR_70518	INS	(AT)18	(AT)19	Mut5	Intron	PF3D7_1120600	DDRGK domain-containing protein, putative
Pf3D7_11_v3	859329	Core	STR_70887	DEL	(TA)16	(TA)15	Mut2	Intergenic
Pf3D7_11_v3	859329	Core	STR_70887	INS	(TA)16	(TA)17	Mut3	Intergenic
Pf3D7_11_v3	902207	Core	STR_71069	INS	(TTA)13	(TTA)15	Mut4	Exon	PF3D7_1123000	conserved Plasmodium protein, unknown function
Pf3D7_11_v3	948359	Core	STR_71384	INS	(TA)14	(TA)15	Mut6	Intergenic			Validated by Sanger method
Pf3D7_11_v3	1004273	Core	STR_71828	INS	(AT)17	(AT)18	Mut3	Intergenic
Pf3D7_11_v3	1013859	Core	STR_71901	DEL	(TA)27	(TA)20	Mut2	Intergenic
Pf3D7_11_v3	1023743	Core	STR_71954	INS	(A)34	(A)35	Mut6	Intergenic
Pf3D7_11_v3	1040746	Core	STR_72060	DEL	(AT)17	(AT)15	Mut6	Intergenic
Pf3D7_11_v3	1045184	Core	STR_72088	INS	(AT)13	(AT)15	Mut2	Intron	PF3D7_1126700	autophagy-related protein 23, putative
Pf3D7_11_v3	1094625	Core	STR_72458	DEL	(AT)20	(AT)16	WT3	Intergenic
Pf3D7_11_v3	1096537	Core	STR_72471	INS	(TA)18	(TA)20	Mut4	Intergenic
Pf3D7_11_v3	1129858	Core	STR_72731	INS	(AT)17	(AT)18	Mut2	Intron	PF3D7_1129200	26S proteasome regulatory subunit RPN7, putative
Pf3D7_11_v3	1131130	Core	STR_72745	DEL	(AT)18	(AT)17	Mut5	Intergenic
Pf3D7_11_v3	1246652	Core	STR_73427	DEL	(AT)23	(AT)15	Mut3	Intergenic
Pf3D7_11_v3	1317218	Core	STR_73838	INS	(AT)19	(AT)21	Mut6	Intergenic
Pf3D7_11_v3	1319279	Core	STR_73853	INS	(AT)13	(AT)14	Mut4	Intergenic
Pf3D7_11_v3	1352600	Core		INS	T	TA	Mut5	Exon	PF3D7_1134600	zinc finger protein, putative	Frameshift variant
Pf3D7_11_v3	1448680	Core	STR_74534	DEL	(AT)15	(AT)13	Mut2	Intergenic
Pf3D7_11_v3	1548032	Core	STR_75045	INS	(TA)17	(TA)18	Mut6	Intergenic
Pf3D7_11_v3	1550205	Core	Mini_2336	DEL	(TTCATGGTAATAATAATG)4	(TTCATGGTAATAATAATG)3	Mut3	Exon	PF3D7_1139100	RNA-binding protein, putative
Pf3D7_11_v3	1571106	Core	STR_75181	INS	(TA)16	(TA)17	Mut6	lincRNA	PF3D7_1139400	non-coding RNA
Pf3D7_11_v3	1603968	Core	STR_75365	DEL	(AT)18	(AT)14	Mut1	Intergenic
Pf3D7_11_v3	1631710	Core	STR_75506	DEL	(AT)26	(AT)14	Mut6	Intergenic
Pf3D7_11_v3	1637165	Core	STR_75542	DEL	(AT)16	(AT)15	Mut2	Intron	PF3D7_1140800	conserved Plasmodium protein, unknown function
Pf3D7_11_v3	1672837	Core	STR_75730	INS	(AT)10	(AT)12	Mut1	Intron	PF3D7_1141800	EELM2 domain-containing protein, putative
Pf3D7_11_v3	1707345	Core	STR_75923	INS	(TA)12	(TA)13	Mut2	Intergenic
Pf3D7_11_v3	1708405	Core	STR_75933	DEL	(AT)21	(AT)20	Mut3	Intron	PF3D7_1142600	60S ribosomal protein L35ae, putative
Pf3D7_11_v3	1751983	Core	STR_76232	DEL	(TA)23	(TA)15	Mut4	Intron	PF3D7_1143800	oocyst capsule protein Cap93, putative
Pf3D7_11_v3	1814050	Core	STR_76668	DEL	(TAA)15	(TAA)14	Mut4	Exon	PF3D7_1145700	bicoid-interacting protein BIN3, putative
Pf3D7_11_v3	1820526	Core	STR_76709	INS	(TA)16	(TA)17	Mut2	Intron	PF3D7_1146000	ribosome assembly protein 4, putative
Pf3D7_11_v3	1842545	Core	STR_76881	INS	(AT)9	(AT)11	Mut3	Intron	PF3D7_1146700	kinesin-X4, putative
Pf3D7_11_v3	1945208	Core	STR_77391	INS	(AT)15	(AT)16	Mut5	Intergenic
Pf3D7_11_v3	1972639	Core	STR_77462	INS	(AT)18	(AT)20	Mut5	Intron	PF3D7_1149100	Plasmodium exported protein, unknown function
Pf3D7_12_v3	71988	Core		DEL	(AATAT)20	(AATAT)19	Mut2	Intergenic
Pf3D7_12_v3	78768	Core	STR_77685	INS	(AT)17	(AT)19	Mut2	Intron	PF3D7_1201000	Plasmodium exported protein (PHISTb), unknown function
Pf3D7_12_v3	109400	Core	STR_77869	INS	(AT)17	(AT)18	Mut2	Intron	PF3D7_1202000	ATP-dependent DNA/RNA helicase PSH2
Pf3D7_12_v3	109732	Core	STR_77871	DEL	(AT)18	(AT)17	Mut3	Intron	PF3D7_1202000	ATP-dependent DNA/RNA helicase PSH2
Pf3D7_12_v3	141967	Core	STR_78036	INS	(AT)12	(AT)13	Mut1, Mut6	Intron	PF3D7_1202300	dynein heavy chain, putative	Validated by Sanger method
Pf3D7_12_v3	141988	Core	STR_78037	INS	(TATT)13	(TATT)14	Mut5	Intron	PF3D7_1202300	dynein heavy chain, putative
Pf3D7_12_v3	143033	Core	STR_78043	DEL	(AT)20	(AT)14	WT1	Intron	PF3D7_1202400	peptidyl-prolyl cis-trans isomerase
Pf3D7_12_v3	147509	Core	STR_78065	INS	(AT)14	(AT)15	Mut6	Intergenic
Pf3D7_12_v3	194819	Core	STR_78443	INS	(TA)18	(TA)19	Mut3	Intron	PF3D7_1203900	ubiquitin-conjugating enzyme E2
Pf3D7_12_v3	236370	Core	STR_78748	DEL	(TA)19	(TA)12	Mut6	Intergenic
Pf3D7_12_v3	246383	Core	Mini_2459	INS	(AACAACAATAATAATAAT)3	(AACAACAATAATAATAAT)4	Mut2	Exon	PF3D7_1205500	zinc finger protein, putative
Pf3D7_12_v3	271419	Core	STR_79005	DEL	(TA)11	(TA)9	Mut4	Intergenic
Pf3D7_12_v3	324276	Core	STR_79269	INS	(AT)18	(AT)19	Mut2	Intergenic
Pf3D7_12_v3	333627	Core	STR_79312	DEL	(ATT)15	(ATT)9	Mut3, Mut4	Exon	PF3D7_1207200	conserved Plasmodium protein, unknown function
Pf3D7_12_v3	463664	Core	STR_79965	INS	(TA)17	(TA)18	Mut3	Intergenic
Pf3D7_12_v3	505884	Core	STR_80189	INS	(AT)20	(AT)21	Mut4	Intron	PF3D7_1211400	heat shock protein DNAJ homologue Pfj4
Pf3D7_12_v3	510059	Core	STR_80222	DEL	(AT)18	(AT)16	Mut1	Intergenic
Pf3D7_12_v3	524017	Core	STR_80277	DEL	(AT)15	(AT)13	Mut3	Intron	PF3D7_1211700	DNA replication licensing factor MCM5, putative
Pf3D7_12_v3	552051	Core	STR_80443	DEL	(TATTA)10	(TATTA)9	Mut4	Intergenic
Pf3D7_12_v3	577458	Core	STR_80615	INS	(AT)16	(AT)17	WT2	Intergenic
Pf3D7_12_v3	600563	Core	STR_80740	DEL	(TA)19	(TA)14	Mut2	Intergenic
Pf3D7_12_v3	628262	Core	STR_80919	DEL	(AT)23	(AT)12	Mut6	Intergenic
Pf3D7_12_v3	649033	Core	STR_81055	DEL	(TA)20	(TA)18	Mut1	Intron	PF3D7_1216200	glycerol-3-phosphate dehydrogenase [NAD(+)], putative
Pf3D7_12_v3	721289	Core	STR_81563	INS	(TA)12	(TA)13	Mut2	Intron	PF3D7_1218400	triose or hexose phosphate/phosphate translocator, putative
Pf3D7_12_v3	729870	Core	STR_81633	DEL	(AT)19	(AT)18	Mut1	Intergenic
Pf3D7_12_v3	734554	Core	STR_81671	INS	(AT)18	(AT)19	Mut2	Intron	PF3D7_1218600	arginine--tRNA ligase
Pf3D7_12_v3	734554	Core	STR_81671	INS	(AT)18	(AT)22	Mut3	Intron	PF3D7_1218600	arginine--tRNA ligase
Pf3D7_12_v3	844234	Core	STR_82193	INS	(AT)17	(AT)19	Mut3	Intergenic
Pf3D7_12_v3	944828	Core	STR_82820	INS	(TA)15	(TA)16	Mut3	Intron	PF3D7_1223400	phospholipid-transporting ATPase, putative
Pf3D7_12_v3	1012442	Core	STR_83216	INS	(TA)15	(TA)16	Mut5	Intron	PF3D7_1225000	conserved Plasmodium protein, unknown function
Pf3D7_12_v3	1049430	Core	STR_83383	INS	(AT)17	(AT)18	Mut6	Intron	PF3D7_1225900	conserved Plasmodium protein, unknown function
Pf3D7_12_v3	1053129	Core	STR_83399	DEL	(AT)23	(AT)14	Mut5	Intergenic
Pf3D7_12_v3	1097880	Core	STR_83680	DEL	(AT)17	(AT)14	Mut2	Intergenic
Pf3D7_12_v3	1121153	Core	STR_83794	DEL	(TA)16	(TA)15	Mut1	Intergenic
Pf3D7_12_v3	1151095	Core	STR_83991	INS	(ATATA)7	(ATATA)8	WT3	Intron	PF3D7_1228300	NIMA related kinase 1
Pf3D7_12_v3	1176451	Core	STR_84133	DEL	(TTA)17	(TTA)16	Mut2	Exon	PF3D7_1228800	WD repeat-containing protein, putative
Pf3D7_12_v3	1181909	Core	STR_84176	DEL	(AT)16	(AT)11	Mut3	Intron	PF3D7_1228900	conserved Plasmodium protein, unknown function
Pf3D7_12_v3	1184448	Core	STR_84201	INS	(AT)11	(AT)12	Mut3	Intron	PF3D7_1228900	conserved Plasmodium protein, unknown function
Pf3D7_12_v3	1193976	Core	STR_84244	INS	(ATT)10	(ATT)11	Mut3	Exon	PF3D7_1229100	multidrug resistance-associated protein 2
Pf3D7_12_v3	1219443	Core		DEL	(AAAAT)17	(AAAAT)16	Mut3	Intron	PF3D7_1229800	myosin J, putative
Pf3D7_12_v3	1219443	Core		INS	(AAAAT)17	(AAAAT)18	Mut6	Intron	PF3D7_1229800	myosin J, putative
Pf3D7_12_v3	1231030	Core	STR_84466	INS	(AT)19	(AT)20	WT6	Intron	PF3D7_1229900	conserved Plasmodium protein, unknown function
Pf3D7_12_v3	1331412	Core	STR_85097	INS	(AT)19	(AT)20	WT1	Intergenic
Pf3D7_12_v3	1405722	Core	STR_85506	INS	(AT)16	(AT)17	Mut1	Intron	PF3D7_1233700	homocysteine S-methyltransferase, putative
Pf3D7_12_v3	1413172	Core	STR_85550	INS	(AT)15	(AT)16	WT3	Intergenic
Pf3D7_12_v3	1433684	Core	STR_85637	INS	(AT)14	(AT)15	Mut2	Intergenic
Pf3D7_12_v3	1446319	Core	STR_85691	DEL	(TA)14	(TA)12	Mut5	Intergenic
Pf3D7_12_v3	1537860	Core	STR_86274	INS	(AT)14	(AT)15	Mut2	Intergenic
Pf3D7_12_v3	1595896	Core		DEL	(AACAATAATTTTGGTAAC)2	AACAATAATTTTGGTAAC	WT2	Exon	PF3D7_1238500	conserved Plasmodium protein, unknown function
Pf3D7_12_v3	1615211	Core	STR_86755	DEL	(AT)15	(AT)14	Mut2	Intergenic			Validated by Sanger method
Pf3D7_12_v3	1709660	InternalHypervariable		INS	(CACCAG)11	(CACCAG)12	Mut6	Exon	PF3D7_1240400	erythrocyte membrane protein 1, PfEMP1
Pf3D7_12_v3	1731723	InternalHypervariable		INS	(AT)11	(AT)12	Mut2	Intergenic
Pf3D7_12_v3	1769997	Core	STR_87260	INS	(AT)15	(AT)16	Mut4	Intergenic
Pf3D7_12_v3	1769997	Core	STR_87260	DEL	(AT)15	(AT)13	Mut5	Intergenic
Pf3D7_12_v3	1797873	Core	STR_87445	INS	(AT)16	(AT)17	Mut1	Intergenic
Pf3D7_12_v3	1840781	Core	STR_87722	INS	(TA)10	(TA)11	Mut1	Intergenic
Pf3D7_12_v3	1879087	Core	STR_87971	INS	(AT)17	(AT)19	Mut3	Intron	PF3D7_1245000	5-formyltetrahydrofolate cyclo-ligase, putative	Validated by Sanger method
Pf3D7_12_v3	1883651	Core	STR_88014	DEL	(AT)24	(AT)16	Mut1	Intron	PF3D7_1245100	kinesin-13, putative
Pf3D7_12_v3	1937996	Core	STR_88385	DEL	(T)24	(T)23	Mut4	Intergenic
Pf3D7_12_v3	1987561	Core	STR_88735	INS	(TA)16	(TA)17	Mut1	Intergenic
Pf3D7_12_v3	2109556	Core	STR_89504	DEL	(ATT)19	(ATT)17	Mut1	Exon	PF3D7_1251800	conserved Plasmodium protein, unknown function
Pf3D7_12_v3	2135921	Core	STR_89666	DEL	(AT)16	(AT)10	WT3	Intergenic
Pf3D7_13_v3	159969	Core	STR_90296	INS	(AT)15	(AT)16	Mut5	Intergenic
Pf3D7_13_v3	169816	Core	STR_90371	DEL	(TA)20	(TA)16	Mut1	Intergenic
Pf3D7_13_v3	245312	Core	STR_90762	INS	(AT)16	(AT)17	Mut3	Intron	PF3D7_1304900	DNA-directed RNA polymerase II subunit RPB11, putative
Pf3D7_13_v3	245628	Core	STR_90764	DEL	(AT)14	(AT)13	Mut5	Intron	PF3D7_1304900	DNA-directed RNA polymerase II subunit RPB11, putative
Pf3D7_13_v3	287498	Core	STR_90938	DEL	(AAAAGA)3	(AAAAGA)2	WT5	Exon	PF3D7_1306000	conserved Plasmodium protein, unknown function
Pf3D7_13_v3	327620	Core	STR_91144	INS	(AT)15	(AT)17	Mut5	Intergenic
Pf3D7_13_v3	328869	Core	STR_91149	DEL	(TAA)13	(TAA)12	Mut4	Exon	PF3D7_1307100	U3 small nucleolar RNA-associated protein 6, putative
Pf3D7_13_v3	404423	Core	STR_91494	INS	(AT)13	(AT)14	Mut4	Intron	PF3D7_1308800	tyrosine recombinase
Pf3D7_13_v3	458053	Core	STR_91884	INS	(TA)14	(TA)15	Mut5	Intergenic
Pf3D7_13_v3	475915	Core	STR_91989	INS	(TA)16	(TA)20	Mut2	Intergenic
Pf3D7_13_v3	475915	Core	STR_91989	INS	(TA)16	(TA)18	Mut3	Intergenic
Pf3D7_13_v3	518856	Core	STR_92278	INS	(TA)16	(TA)17	Mut2	Intron	PF3D7_1312300	ribosomal protein S35, mitochondrial, putative
Pf3D7_13_v3	703996	Core	STR_93200	DEL	(TA)19	(TA)18	Mut2	Intergenic
Pf3D7_13_v3	829248	Core	STR_94032	INS	(TA)15	(TA)16	Mut2	Intergenic
Pf3D7_13_v3	856974	Core	STR_94188	INS	(AT)14	(AT)15	Mut4	Intergenic
Pf3D7_13_v3	909301	Core	STR_94429	INS	(AT)16	(AT)19	Mut2	Intron	PF3D7_1321800	protein transport protein SFT2, putative
Pf3D7_13_v3	939124	Core	STR_94614	DEL	(TA)22	(TA)13	Mut6	Intron	PF3D7_1322200	TOG domain-containing protein, putative
Pf3D7_13_v3	957861	Core	STR_94716	DEL	(AT)14	(AT)13	Mut3	Intergenic
Pf3D7_13_v3	999835	Core	STR_95035	INS	(AT)16	(AT)17	Mut5	Intergenic
Pf3D7_13_v3	1000898	Core		INS	(TCTTCGTCATCA)2	(TCTTCGTCATCA)3	WT3	Exon	PF3D7_1324200	micro-fibrillar-associated protein, putative
Pf3D7_13_v3	1028206	Core	STR_95202	DEL	(A)12	(A)11	Mut2	Intergenic
Pf3D7_13_v3	1036363	Core	STR_95265	DEL	(A)14	(A)13	Mut1, Mut6	Intergenic			Validated by Sanger method
Pf3D7_13_v3	1243426	Core	STR_96398	INS	(AT)19	(AT)20	Mut2	Intron	PF3D7_1329400	AMP deaminase	Validated by Sanger method
Pf3D7_13_v3	1277460	Core	STR_96632	INS	(AT)17	(AT)18	Mut4	Intron	PF3D7_1330300	DnaJ protein, putative	Validated by Sanger method
Pf3D7_13_v3	1285908	Core	STR_96713	DEL	(AAAAATGAC)7	(AAAAATGAC)6	Mut1	Exon	PF3D7_1330500	CTLH domain-containing protein, putative
Pf3D7_13_v3	1304651	Core	STR_96838	DEL	(AT)22	(AT)21	Mut5	Intron	PF3D7_1331100	DNA polymerase theta, putative
Pf3D7_13_v3	1326362	Core	STR_97019	INS	(AATA)8	(AATA)10	Mut2	Intron	PF3D7_1332000	syntaxin, Qa-SNARE family
Pf3D7_13_v3	1326640	Core	STR_97022	INS	(TA)15	(TA)16	Mut4	Intron	PF3D7_1332000	syntaxin, Qa-SNARE family
Pf3D7_13_v3	1359435	Core	STR_97211	DEL	(TGATTTGTT)7	(TGATTTGTT)6	WT6	Exon	PF3D7_1333100	conserved Plasmodium protein, unknown function
Pf3D7_13_v3	1384112	Core	STR_97345	DEL	(TA)17	(TA)9	Mut4	Intergenic
Pf3D7_13_v3	1385492	Core	STR_97353	INS	(AAT)12	(AAT)13	Mut4	Exon	PF3D7_1333900	conserved Plasmodium protein, unknown function
Pf3D7_13_v3	1400009	Core	STR_97441	INS	(AT)16	(AT)17	Mut3	Intergenic
Pf3D7_13_v3	1453063	Core	STR_97657	INS	(AT)19	(AT)20	WT1	Intron	PF3D7_1335500	DNA replication complex GINS protein, putative
Pf3D7_13_v3	1471674	Core	STR_97744	INS	(AT)21	(AT)22	Mut2	Intergenic
Pf3D7_13_v3	1487639	Core	STR_97857	INS	(AT)12	(AT)13	Mut3	Intergenic
Pf3D7_13_v3	1535729	Core	STR_98117	DEL	(AAAT)9	(AAAT)8	Mut3	Intergenic
Pf3D7_13_v3	1565782	Core	STR_98331	INS	(AT)17	(AT)19	Mut2	Intron	PF3D7_1338800	CPW-WPC family protein
Pf3D7_13_v3	1604308	Core	STR_98598	DEL	(T)15	(T)14	Mut3	Intergenic
Pf3D7_13_v3	1641982	Core	STR_98878	DEL	(AT)17	(AT)16	Mut2	Intergenic
Pf3D7_13_v3	1646154	Core	STR_98906	INS	(AT)20	(AT)21	Mut3	Intergenic
Pf3D7_13_v3	1800680	Core	STR_99744	DEL	(TA)16	(TA)13	Mut2	Intergenic
Pf3D7_13_v3	1808943	Core	STR_99789	INS	(AT)14	(AT)15	Mut6	Intron	PF3D7_1345000	conserved Plasmodium protein, unknown function	Validated by Sanger method
Pf3D7_13_v3	1831238	Core	STR_99930	INS	(TATAT)11	(TATAT)12	Mut3, Mut6	Intergenic
Pf3D7_13_v3	1843187	Core	STR_100013	INS	(AT)14	(AT)15	Mut4	Intergenic
Pf3D7_13_v3	1873994	Core	STR_100123	INS	(TA)17	(TA)18	Mut3	Intergenic
Pf3D7_13_v3	1900798	Core	STR_100305	DEL	(AT)10	(AT)9	Mut5	Intergenic
Pf3D7_13_v3	1908895	Core	STR_100384	INS	(AT)13	(AT)14	Mut5	Intergenic
Pf3D7_13_v3	1999082	Core	STR_100838	INS	(TA)15	(TA)16	Mut5	Intron	PF3D7_1349600	conserved Plasmodium protein, unknown function
Pf3D7_13_v3	2098754	Core	STR_101457	INS	(A)17	(A)18	Mut5	Intron	PF3D7_1352600	protein kinase, putative
Pf3D7_13_v3	2149968	Core	STR_101733	INS	(TA)15	(TA)16	Mut5	Intergenic
Pf3D7_13_v3	2169965	Core	STR_101842	INS	(AT)16	(AT)17	Mut3	Intron	PF3D7_1354400	V-type proton ATPase 21 kDa proteolipid subunit, putative
Pf3D7_13_v3	2186187	Core	STR_101931	INS	(TA)15	(TA)16	Mut3	Intergenic			Validated by Sanger method
Pf3D7_13_v3	2415592	Core	STR_103067	DEL	(TA)14	(TA)13	Mut2	Intron	PF3D7_1360500	guanylyl cyclase beta
Pf3D7_13_v3	2462229	Core	STR_103331	INS	(TA)17	(TA)18	Mut6	Intron	PF3D7_1361200	conserved Plasmodium protein, unknown function
Pf3D7_13_v3	2518437	Core	STR_103674	INS	(AT)13	(AT)14	Mut3	Intergenic
Pf3D7_13_v3	2631456	Core	STR_104277	DEL	(AT)15	(AT)11	Mut3	Intergenic
Pf3D7_13_v3	2694379	Core	STR_104726	INS	(TA)19	(TA)22	Mut6	Intron	PF3D7_1367600	ribosome biogenesis protein MRT4, putative
Pf3D7_13_v3	2701176	Core	STR_104763	DEL	(AT)15	(AT)11	WT6	Intergenic
Pf3D7_13_v3	2706058	Core	STR_104777	INS	(AT)16	(AT)17	Mut2	Intergenic
Pf3D7_13_v3	2795241	SubtelomericHypervariable		INS	(AT)16	(AT)17	Mut6	Intergenic
Pf3D7_13_v3	2827784	SubtelomericHypervariable		INS	(TA)14	(TA)15	Mut5	Intergenic
Pf3D7_13_v3	2892780	SubtelomericHypervariable		DEL	(A)12	(A)11	Mut2	Intergenic
Pf3D7_14_v3	1392	SubtelomericHypervariable		DEL	AACCCGCCC	A	Mut2	Exon	PF3D7_1400100	erythrocyte membrane protein 1 (PfEMP1), pseudogene	Frameshift variant
Pf3D7_14_v3	7023	SubtelomericHypervariable		INS	(AAAT)8	(AAAT)9	Mut5	Intergenic
Pf3D7_14_v3	41244	Core	STR_105263	INS	(AT)19	(AT)20	Mut3	Intergenic
Pf3D7_14_v3	42743	Core	STR_105266	INS	(AT)16	(AT)17	Mut6	Intron	PF3D7_1401100	DnaJ protein, putative
Pf3D7_14_v3	60956	Core	STR_105418	INS	(AT)15	(AT)16	Mut6	Intergenic
Pf3D7_14_v3	95650	Core	STR_105688	INS	(AT)17	(AT)18	Mut5	Intron	PF3D7_1402700	U2 snRNP-associated SURP motif-containing protein, putative
Pf3D7_14_v3	128818	Core	STR_105894	DEL	(ATAA)14	(ATAA)13	Mut6	Intron	PF3D7_1403400	conserved Plasmodium protein, unknown function
Pf3D7_14_v3	130898	Core	STR_105906	INS	(TA)12	(TA)13	Mut1	Intron	PF3D7_1403500	dynein light chain, putative	Validated by Sanger method
Pf3D7_14_v3	132865	Core	STR_105927	INS	(AT)19	(AT)20	Mut4	Intron	PF3D7_1403500	dynein light chain, putative	Validated by Sanger method
Pf3D7_14_v3	132865	Core	STR_105927	INS	(AT)19	(AT)22	Mut6	Intron	PF3D7_1403500	dynein light chain, putative	Validated by Sanger method
Pf3D7_14_v3	166944	Core		INS	(TATAT)14	(TATAT)15	Mut3	Intergenic
Pf3D7_14_v3	166944	Core		DEL	(TATAT)14	(TATAT)13	Mut4, Mut5	Intergenic
Pf3D7_14_v3	210398	Core	STR_106402	INS	(TA)9	(TA)10	Mut5	Intron	PF3D7_1406000	RNA-binding protein 8A, putative
Pf3D7_14_v3	243883	Core	STR_106559	INS	(AT)12	(AT)13	WT1	Intergenic
Pf3D7_14_v3	303131	Core		DEL	(TTATTG)11	(TTATTG)10	WT3	Exon	PF3D7_1408200	AP2 domain transcription factor AP2-G2, putative
Pf3D7_14_v3	444390	Core	STR_107801	INS	(ATA)16	(ATA)17	Mut5	Exon	PF3D7_1411000	conserved Plasmodium protein, unknown function
Pf3D7_14_v3	446557	Core	STR_107811	DEL	(AT)22	(AT)17	Mut2	Intron	PF3D7_1411000	conserved Plasmodium protein, unknown function
Pf3D7_14_v3	504087	Core	STR_108129	DEL	(AT)15	(AT)13	Mut4	Intron	PF3D7_1412400	conserved Plasmodium protein, unknown function
Pf3D7_14_v3	529536	Core	STR_108321	DEL	(AT)8	(AT)6	Mut6	Intergenic
Pf3D7_14_v3	599480	Core	STR_108876	INS	(TA)17	(TA)18	Mut1	Intergenic
Pf3D7_14_v3	622580	Core		DEL	(A)4	(A)3	Mut3	Exon	PF3D7_1415400	Btz domain-containing protein, putative	Frameshift variant
Pf3D7_14_v3	681822	Core	STR_109324	INS	(TATG)13	(TATG)14	Mut6	Intron	PF3D7_1416800	lysine--tRNA ligase, putative
Pf3D7_14_v3	691811	Core	STR_109371	INS	(AT)15	(AT)17	Mut5	Intergenic
Pf3D7_14_v3	726157	Core	STR_109514	DEL	(AT)16	(AT)15	Mut1	Intergenic
Pf3D7_14_v3	804340	Core	STR_109911	DEL	(TA)12	(TA)11	Mut1	Intergenic
Pf3D7_14_v3	864157	Core	STR_110283	INS	(TA)15	(TA)16	Mut2, Mut3	Intron	PF3D7_1420800	dynein light chain, putative
Pf3D7_14_v3	879297	Core	STR_110404	INS	(AAAAT)12	(AAAAT)13	Mut2	Intron	PF3D7_1421300	conserved Plasmodium protein, unknown function
Pf3D7_14_v3	879297	Core	STR_110404	DEL	(AAAAT)12	(AAAAT)11	Mut5	Intron	PF3D7_1421300	conserved Plasmodium protein, unknown function
Pf3D7_14_v3	881308	Core	STR_110418	DEL	(TA)18	(TA)17	Mut6	Intron	PF3D7_1421400	DNA-directed RNA polymerase III subunit RPC6, putative
Pf3D7_14_v3	956595	Core	STR_110947	DEL	(AT)16	(AT)14	Mut4	Intron	PF3D7_1423600	calcium-dependent protein kinase, putative
Pf3D7_14_v3	966553	Core	STR_111038	INS	(TA)11	(TA)12	Mut1	Intergenic
Pf3D7_14_v3	1007258	Core	STR_111364	INS	(AT)12	(AT)13	Mut3	Intron	PF3D7_1425700	conserved Plasmodium protein, unknown function
Pf3D7_14_v3	1008764	Core	STR_111379	DEL	(TA)25	(TA)16	WT1	Intergenic
Pf3D7_14_v3	1043004	Core	STR_111620	INS	(AT)17	(AT)18	Mut4	Intergenic
Pf3D7_14_v3	1062853	Core	STR_111718	INS	(TA)16	(TA)17	Mut2	Intergenic
Pf3D7_14_v3	1134127	Core	STR_112115	INS	(TA)12	(TA)15	Mut6	Intron	PF3D7_1428900	conserved Plasmodium protein, unknown function
Pf3D7_14_v3	1184695	Core	STR_112400	DEL	(TA)20	(TA)19	Mut4	Intergenic
Pf3D7_14_v3	1200318	Core	STR_112482	DEL	(AT)19	(AT)15	Mut3	Intergenic
Pf3D7_14_v3	1249072	Core	STR_112819	INS	(AT)16	(AT)17	Mut6	Intergenic
Pf3D7_14_v3	1253432	Core	STR_112831	INS	(AT)9	(AT)10	Mut2	Intergenic
Pf3D7_14_v3	1259489	Core	STR_112869	INS	(TTTC)7	(TTTC)8	Mut1	Intergenic
Pf3D7_14_v3	1262235	Core	STR_112892	INS	(AT)21	(AT)22	WT4	Intron	PF3D7_1432100	voltage-dependent anion-selective channel protein, putative
Pf3D7_14_v3	1289919	Core	STR_113030	DEL	(TA)14	(TA)13	Mut2	Intergenic
Pf3D7_14_v3	1454247	Core	STR_113888	INS	(TA)16	(TA)17	Mut3	Intergenic
Pf3D7_14_v3	1516925	Core	STR_114249	INS	(AT)12	(AT)13	Mut3	Intergenic
Pf3D7_14_v3	1555445	Core	STR_114477	INS	(AT)16	(AT)18	Mut1	Intron	PF3D7_1438400	metacaspase-2
Pf3D7_14_v3	1556392	Core	STR_114481	DEL	(AT)18	(AT)17	WT1	Intron	PF3D7_1438400	metacaspase-2
Pf3D7_14_v3	1572616	Core	STR_114577	INS	(AT)15	(AT)16	Mut6	Intron	PF3D7_1438800	OST-HTH associated domain protein, putative
Pf3D7_14_v3	1575877	Core	STR_114600	INS	(AT)22	(AT)24	Mut6	Intergenic
Pf3D7_14_v3	1667053	Core	STR_115107	DEL	(AT)15	(AT)12	Mut2	Intron	PF3D7_1440800	major facilitator superfamily domain-containing protein, putative
Pf3D7_14_v3	1714654	Core	STR_115400	DEL	(ATTAT)13	(ATTAT)12	Mut6	Intergenic
Pf3D7_14_v3	1878522	Core	STR_116098	INS	(AT)15	(AT)16	Mut1	Intergenic
Pf3D7_14_v3	1902836	Core	STR_116240	DEL	(AATA)8	(AATA)7	Mut1	Intergenic
Pf3D7_14_v3	1928217	Core		DEL	(A)4	(A)3	WT6	Intergenic
Pf3D7_14_v3	1937407	Core	STR_116473	DEL	(AT)12	(AT)11	Mut2	Intergenic
Pf3D7_14_v3	1975699	Core	STR_116674	INS	(TTG)23	(TTG)29	Mut4	Exon	PF3D7_1448300	conserved protein, unknown function
Pf3D7_14_v3	2128085	Core	STR_117639	INS	(TA)19	(TA)20	Mut3	Intergenic
Pf3D7_14_v3	2181824	Core	STR_117891	INS	(TA)9	(TA)10	Mut1	Intron	PF3D7_1453200	conserved Plasmodium protein, unknown function
Pf3D7_14_v3	2212716	Core	STR_118014	INS	(AT)15	(AT)16	Mut3	Intergenic
Pf3D7_14_v3	2371842	Core	STR_118897	INS	(AT)18	(AT)19	Mut6	Intergenic
Pf3D7_14_v3	2452409	Core	STR_119329	INS	(TA)18	(TA)19	Mut6	Intergenic
Pf3D7_14_v3	2499904	Core	STR_119673	INS	(TA)15	(TA)16	Mut5	Intron	PF3D7_1461600	splicing factor 3B subunit 2, putative
Pf3D7_14_v3	2529035	Core	STR_119795	INS	(AT)11	(AT)12	Mut6	Intergenic
Pf3D7_14_v3	2541678	Core	STR_119840	DEL	(AT)9	(AT)8	Mut3	Intergenic
Pf3D7_14_v3	2546101	Core	STR_119877	DEL	(AT)16	(AT)15	Mut2	Intron	PF3D7_1462500	conserved Plasmodium protein, unknown function
Pf3D7_14_v3	2587515	Core	STR_120130	INS	(AT)13	(AT)14	Mut4	Intron	PF3D7_1463900	rhoptry neck protein 11, putative
Pf3D7_14_v3	2606030	Core	STR_120235	INS	(TTAT)8	(TTAT)9	Mut3	Intergenic
Pf3D7_14_v3	2606487	Core	STR_120240	DEL	(TA)17	(TA)15	Mut1	Intergenic
Pf3D7_14_v3	2655357	Core	STR_120487	DEL	(AT)19	(AT)17	Mut6	Intergenic
Pf3D7_14_v3	2668285	Core	STR_120538	INS	(AAT)10	(AAT)11	Mut5	Exon	PF3D7_1465800	dynein beta chain, putative
Pf3D7_14_v3	2729945	Core	STR_120820	INS	(ATTAT)13	(ATTAT)14	Mut3	Intron	PF3D7_1466700	60S ribosome subunit biogenesis protein NIP7, putative
Pf3D7_14_v3	2756646	Core	STR_120931	INS	(AT)16	(AT)17	Mut1	Intron	PF3D7_1467500	DNA/RNA-binding protein KIN17, putative
Pf3D7_14_v3	2834483	Core	STR_121391	DEL	(AT)13	(AT)12	Mut5	Intergenic
Pf3D7_14_v3	2846529	Core	STR_121476	DEL	(T)13	(T)12	WT6	Intergenic
Pf3D7_14_v3	2864952	Core	STR_121555	INS	(AT)19	(AT)20	WT1	Intergenic
Pf3D7_14_v3	2912318	Core	STR_121871	INS	(AT)11	(AT)13	Mut4	Intergenic
Pf3D7_14_v3	2941724	Core	STR_122026	DEL	(AT)17	(AT)16	Mut4	Intron	PF3D7_1472000	pre-mRNA-splicing factor ISY1, putative
Pf3D7_14_v3	2955387	Core	STR_122110	INS	(AT)22	(AT)23	Mut3	Intron	PF3D7_1472300	conserved protein, unknown function
Pf3D7_14_v3	3003775	Core	STR_122424	INS	(AT)15	(AT)16	WT2	Intergenic
Pf3D7_14_v3	3003775	Core	STR_122424	DEL	(AT)15	(AT)14	Mut3	Intergenic
Pf3D7_14_v3	3086878	Core	STR_122893	INS	(AT)15	(AT)16	Mut1	Intergenic
Pf3D7_14_v3	3112344	Core	STR_122953	DEL	(AT)21	(AT)20	Mut4	Intergenic
Pf3D7_14_v3	3131642	Core	STR_123064	INS	(TAAA)10	(TAAA)11	Mut1	Intergenic
Pf3D7_14_v3	3165362	Core	STR_123291	INS	(TTTA)15	(TTTA)16	Mut3	Intergenic
Pf3D7_14_v3	3172189	Core	STR_123317	INS	(TA)11	(TA)12	Mut4	Intergenic
Pf3D7_14_v3	3174289	Core	STR_123327	DEL	(A)17	(A)16	Mut2	Intergenic
Pf3D7_14_v3	3175404	Core	STR_123336	DEL	(TA)17	(TA)15	Mut6	Intergenic
Pf3D7_14_v3	3229619	Core	STR_123623	INS	(AT)13	(AT)14	Mut3	Intergenic
Pf3D7_14_v3	3274652	SubtelomericHypervariable		DEL	(A)12	(A)11	Mut6	Intergenic
a STR and Minisatellite loci were defined by McDew-White et al. 2019.
b Genomic types were defined by Miles et al. 2016.
c Highlighted repeats indicate genotypes different from reference genome sequence.

## Sheet: Table S3
Table S3. Program settings for mapping, assembling, and variant calling.
Purpose	Program	Command	Reference
Adapter and quality trimming	Trim Galore v0.6.5	trim_galore --paired #{FASTQ1} #{FASTQ2} -o #{OUTPUT}	https://github.com/FelixKrueger/TrimGalore
Mapping of short reads	BWA-MEM v0.7.17 SAMtools v1.9	bwa mem -t #{THREADS} #{REFERENCE} #{FASTQ1} #{FASTQ2} | \ samtools view -Sb - > #{OUTPUT}	Li H, Durbin R. Fast and accurate long-read alignment with Burrows-Wheeler transform. Bioinformatics. 2010;26(5):589-95. Danecek P, Bonfield JK, Liddle J, Marshall J, Ohan V, Pollard MO, et al. Twelve years of SAMtools and BCFtools. Gigascience. 2021;10(2).
Remove duplicate sequences	Picard tools v2.22.9	picard MarkDuplicates \ ASSUME_SORTED=True \ REMOVE_DUPLICATES=True \ I=#{INPUT} \ O=#{OUTPUT} \ METRICS_FILE=#{METRICS} \ VALIDATION_STRINGENCY=LENIENT \ CREATE_INDEX=True	https://broadinstitute.github.io/picard/index.html
Base quality socre recalibration	Genome Analysis Tool Kit (GATK) v4.1.7.0	gatk BaseRecalibrator \ -R #{REFERENCE} \ -I #{INPUT} \ --known-sites #{VCF_GENERATED_WITH_HAPLOTYPE_CALLER} \ -O #{BQSR} gatk ApplyBQSR \ -R #{REFERENCE} \ -I #{BQSR} \ -bqsr #{RECALIBRATION_TABLE} \ -O #{OUTPUT}	Poplin R, Ruano-Rubio V, DePristo MA, Fennell TJ, Carneiro MO, Van der Auwera GA, et al. Scaling accurate genetic variant discovery to tens of thousands of samples. bioRxiv. 2017:201178.
Detect SNVs, indels, and SVs	Fermikit v0.14.dev1 SeqKit v0.14.0	fermi2.pl unitig \ -s #{GENOME_SIZE} \ -t #{THREADS} \ -l #{READ_LENGTH} \ -p #{DATA_ID} \ \"seqtk mergepe #{FASTQ1} #{FASTQ2} | \trimadap-mt -p4\" \ > #{OUTPUT}	Li H. FermiKit: assembly-based variant calling for Illumina resequencing data. Bioinformatics. 2015;31(22):3694-6. Shen W, Le S, Li Y, Hu F. SeqKit: a cross-platform and ultrafast toolkit for FASTA/Q file manipulation. PLoS One. 2016;11(10):e0163962.
Detect SNVs and indels	Genome Analysis Tool Kit (GATK) v4.1.7.0	gatk HaplotypeCaller \ -R #{REFERENCE} \ -I #{INPUT} \ --sample-ploidy 1 \ -O #{OUTPUT}	Poplin R, Ruano-Rubio V, DePristo MA, Fennell TJ, Carneiro MO, Van der Auwera GA, et al. Scaling accurate genetic variant discovery to tens of thousands of samples. bioRxiv. 2017:201178.
Detect SNVs and indels	Platypus variant caller v0.8.12	platypus callVariants \ -o #{OUTPUT} \ --refFile=#{REFERENCE} \ --bamFiles=#{INPUT} \ --assemble=1 \ --nCPU=#{THREADS} \ --maxSize=1500 \ --minReads=2	Rimmer A, Phan H, Mathieson I, Iqbal Z, Twigg SRF, Consortium WGS, et al. Integrating mapping-, assembly- and haplotype-based approaches for calling variants in clinical sequencing applications. Nat Genet. 2014;46(8):912-8.
Detect SNVs	VarScan2 v2.4.4	varscan mpileup2snp \ #{INPUT} \ --min-coverage 8 \ --min-reads2 2 \ --min-avg-qual 15 \ --min-var-freq 0.75 \ --p-value 0.01 \ --strand-filter 1 \ --output-vcf 1 \ --variants 1 \ > #{OUTPUT}	Koboldt DC, Zhang Q, Larson DE, Shen D, McLellan MD, Lin L, et al. VarScan 2: somatic mutation and copy number alteration discovery in cancer by exome sequencing. Genome Res. 2012;22(3):568-76. Epub 2012/02/04.
Detect indels	VarScan2 v2.4.4	varscan mpileup2indel \ #{INPUT} \ --min-coverage 8 \ --min-reads2 2 \ --min-avg-qual 15 \ --min-var-freq 0.5 \ --p-value 0.99 \ --strand-filter 1 \ --output-vcf 1 \ --variants 1 \ > #{OUTPUT}	Koboldt DC, Zhang Q, Larson DE, Shen D, McLellan MD, Lin L, et al. VarScan 2: somatic mutation and copy number alteration discovery in cancer by exome sequencing. Genome Res. 2012;22(3):568-76. Epub 2012/02/04.
Merge SNV or indel data	BCFtools v1.8	bcftools merge \ --force-samples \ --apply-filters .,PASS \ #{INPUTS} \ -o #{OUTPUT}	Danecek P, Bonfield JK, Liddle J, Marshall J, Ohan V, Pollard MO, et al. Twelve years of SAMtools and BCFtools. Gigascience. 2021;10(2).
Filtlation of SNVs	Genome Analysis Tool Kit (GATK) v4.1.7.0	gatk VariantFiltration \ -R #{REFERENCE} \ -V #{VCF} \ -filter "QD < 2.0" --filter-name "QD2" \ -filter "FS > 60.0" --filter-name "FS60" \ -filter "MQ < 40.0" --filter-name "MQ40" \ -filter "MQRankSum < -12.5" --filter-name "MQRankSum-12.5" \ -filter "ReadPosRankSum < -8.0" --filter-name "ReadPosRankSum-8" \ -O #{OUTPUT}	Poplin R, Ruano-Rubio V, DePristo MA, Fennell TJ, Carneiro MO, Van der Auwera GA, et al. Scaling accurate genetic variant discovery to tens of thousands of samples. bioRxiv. 2017:201178.
Filtlation of indels	Genome Analysis Tool Kit (GATK) v4.1.7.0	gatk VariantFiltration \ -R #{REFERENCE} \ -V #{VCF} \ -filter "QD < 2.0" --filter-name "QD2" \ -filter "FS > 200.0" --filter-name "FS200" \ -filter "QUAL < 30.0" --filter-name "QUAL30" \ -filter "ReadPosRankSum < -20.0" --filter-name "ReadPosRankSum-20" \ -O #{OUTPUT}	Poplin R, Ruano-Rubio V, DePristo MA, Fennell TJ, Carneiro MO, Van der Auwera GA, et al. Scaling accurate genetic variant discovery to tens of thousands of samples. bioRxiv. 2017:201178.
Detect SVs	Delly v0.8.3	delly call \ -q 30 \ -u 30 \ -g #{REFERENCE} \ -o #{OUTPUT} \ #{INPUT}	Rausch T, Zichner T, Schlattl A, Stutz AM, Benes V, Korbel JO. DELLY: structural variant discovery by integrated paired-end and split-read analysis. Bioinformatics. 2012;28(18):i333-i9.
Detect SVs	LUMPY v0.3.0	lumpy -mw 4 -tt 0.0 \ -pe bam_file:#{INPUT},histo_file:#{HISTO},mean:321,stdev:102,read_length:150,min_non_overlap:150,discordant_z:10,back_distance:20,weight:1,id:1,min_mapping_threshold:20 \ -sr bam_file:#{INPUT},back_distance:20,weight:1,id:2,min_mapping_threshold:20 \ > #{VCF}	Layer RM, Chiang C, Quinlan AR, Hall IM. LUMPY: a probabilistic framework for structural variant discovery. Genome Biol. 2014;15(6):R84.
Detect SVs	Manta v1.6.0	configManta.py --bam=#{INPUT} \ --referenceFasta=#{REFERENCE} \ --runDir=#{DIRECTORY} runWorkflow.py -m local -j 8 --memGb=20	Chen X, Schulz-Trieglaff O, Shaw R, Barnes B, Schlesinger F, Kallberg M, et al. Manta: rapid detection of structural variants and indels for germline and cancer sequencing applications. Bioinformatics. 2016;32(8):1220-2.
Detect SVs	Wham v1.7.0	whamg \ -c #{CHROMOSOMES} \ -a #{REFERENCE} \ -f #{INPUT} | \ perl filtWhamG.pl \ > #{VCF} 2> #{STANDARD_ERROR}	Kronenberg ZN, Osborne EJ, Cone KR, Kennedy BJ, Domyan ET, Shapiro MD, et al. Wham: identifying structural variants of biological consequence. PLoS Comput Biol. 2015;11(12):e1004572.
Merge SV data	SURVIVOR v1.07	SURVIVOR merge #{INPUTS} 1000 2 1 1 0 30 #{OUTPUT}	Jeffares DC, Jolly C, Hoti M, Speed D, Shaw L, Rallis C, et al. Transient structural variations have strong effects on quantitative traits and reproductive isolation in fission yeast. Nat Commun. 2017;8:14061.
Annoate variants	SnpEff v4.3.1t	snpEff \ -c #{CONFIG} \ -s #{HTML)} \ -lof -ud 1000 \ -v #{SNPEFF_DATABASE} \ #{INPUT} \ > #{OUTPUT}	Cingolani P, Platts A, Wang le L, Coon M, Nguyen T, Wang L, et al. A program for annotating and predicting the effects of single nucleotide polymorphisms, SnpEff: SNPs in the genome of Drosophila melanogaster strain w1118; iso-2; iso-3. Fly (Austin). 2012;6(2):80-92.
Assemble long reads	Canu v2.1.1	canu \ -p #{PREFIX} \ -d #{DIRECTORY} \ genomeSize=23m \ corMaxEvidenceErate=0.15 \ -nanopore #{INPUT}	Koren S, Walenz BP, Berlin K, Miller JR, Bergman NH, Phillippy AM. Canu: scalable and accurate long-read assembly via adaptive k-mer weighting and repeat separation. Genome Res. 2017;27(5):722-36.
Correct assemblies	Minimap2 v2.17 Racon v1.4.20	minimap2 -t #{THREADS} -x sr #{INPUT} #{FASTQ} > #{MAPPING} racon -t #{THREADS} #{FASTQ} #{MAPPING} #{INPUT} > #{OUTPUT}	Li H. Minimap2: pairwise alignment for nucleotide sequences. Bioinformatics. 2018;34(18):3094-100. Vaser R, Sovic I, Nagarajan N, Sikic M. Fast and accurate de novo genome assembly from long uncorrected reads. Genome Res. 2017;27(5):737-46.
Calculate BUSCO scores	BUSCO v5.0.0	busco \ -m geno \ -i #{INPUT} \ -o #{OUTPUT} \ -l plasmodium_odb10 \ -c #{THREADS}	Manni M, Berkeley MR, Seppey M, Simao FA, Zdobnov EM. BUSCO update: novel and streamlined workflows along with broader and deeper phylogenetic coverage for scoring of eukaryotic, prokaryotic, and viral genomes. Mol Biol Evol. 2021;38(10):4647-54.
Mapping of assemblies	Minimap2 v2.17	minimap2 --paf-no-hit -a -x asm5 --cs -r2k \ -t #{THREADS} \ #{REFERENCE} \ #{INPUT} \ > #{OUTPUT}	Li H. Minimap2: pairwise alignment for nucleotide sequences. Bioinformatics. 2018;34(18):3094-100.
Mapping of long reads	Minimap2 v2.17	minimap2 -ax map-ont --MD \ -t #{THREADS} #{REFERENCE} \ #{INPUT} \ > #{OUTPUT}	Li H. Minimap2: pairwise alignment for nucleotide sequences. Bioinformatics. 2018;34(18):3094-100.
Logistic regression with random intercepts	R	library(lme4) library(lmerTest) library(sjPlot) model <- glmer(cbind(Indel, Trial-Indel) ~ 1 + STR_length + Region + Motif + (1 | Type) + (1 | STR_ID), data = #{DATA}, family = binomial) tab_model(model)	Team RC. R: A language and environment for statistical computing. 2021. Bates D, Machler M, Bolker BM, Walker SC. Fitting linear mixed-effects models using lme4. J Stat Softw 2015;67(1):1-48. Kuznetsova A, Brockhoff PB, Christensen RHB. lmerTest package: tests in linear mixed effects models. J Stat Softw 2017;82(13).
The options shown as #{} were changed accordingly.

## Sheet: Table S4
Table S4. Data for logistic regression with random intercepts.
STR_ID*	Motif	STR_length	Region	Trial	Indel	Type
STR_1	AT	39	intergenic	6	0	WT
STR_1	AT	39	intergenic	6	1	Mut
STR_100	AT	12	intergenic	6	0	Mut
STR_100	AT	12	intergenic	6	0	WT
STR_1000	A	10	intergenic	6	0	Mut
STR_1000	A	10	intergenic	6	0	WT
STR_10000	AT	55	intergenic	1	0	WT
STR_10000	AT	55	intergenic	2	0	Mut
STR_100000	AT	19	intergenic	3	0	Mut
STR_100000	AT	19	intergenic	4	0	WT
STR_100001	A	11	intergenic	4	0	Mut
STR_100001	A	11	intergenic	5	0	WT
STR_100002	A	17	intergenic	5	0	Mut
STR_100002	A	17	intergenic	6	0	WT
STR_100003	AT	26	intergenic	5	0	Mut
STR_100003	AT	26	intergenic	6	0	WT
STR_100004	A	17	intergenic	6	0	Mut
STR_100004	A	17	intergenic	6	0	WT
STR_100005	A	11	intergenic	6	0	Mut
STR_100005	A	11	intergenic	6	0	WT
STR_100006	A	28	intergenic	5	0	Mut
STR_100006	A	28	intergenic	5	0	WT
STR_100007	A	12	intergenic	6	0	Mut
STR_100007	A	12	intergenic	6	0	WT
STR_100008	AT	11	intergenic	6	0	Mut
STR_100008	AT	11	intergenic	6	0	WT
STR_100009	A	12	intergenic	6	0	Mut
STR_100009	A	12	intergenic	6	0	WT
STR_10001	A	11	CDS	6	0	Mut
STR_10001	A	11	CDS	6	0	WT
STR_100010	AT	15	intergenic	6	0	Mut
STR_100010	AT	15	intergenic	6	0	WT
STR_100011	AT	11	intergenic	6	0	Mut
STR_100011	AT	11	intergenic	6	0	WT
STR_100012	A	15	intergenic	4	0	Mut
STR_100012	A	15	intergenic	4	0	WT
STR_100013	AT	28	intergenic	5	0	WT
STR_100013	AT	28	intergenic	5	1	Mut
STR_100014	AT	15	intergenic	6	0	Mut
STR_100014	AT	15	intergenic	6	0	WT
STR_100015	A	15	intergenic	6	0	Mut
STR_100015	A	15	intergenic	6	0	WT
STR_100016	AT	18	intergenic	6	0	Mut
STR_100016	AT	18	intergenic	6	0	WT
STR_100017	AAAT	18	intergenic	6	0	Mut
STR_100017	AAAT	18	intergenic	6	0	WT
STR_100018	AAAT	14	intron	6	0	Mut
STR_100018	AAAT	14	intron	6	0	WT
STR_100019	A	15	intergenic	6	0	Mut
STR_100019	A	15	intergenic	6	0	WT
STR_10002	A	13	intron	6	0	Mut
STR_10002	A	13	intron	6	0	WT
STR_100020	A	11	intergenic	6	0	Mut
STR_100020	A	11	intergenic	6	0	WT
STR_100021	A	20	intergenic	6	0	Mut
STR_100021	A	20	intergenic	6	0	WT
STR_100022	A	14	intergenic	6	0	Mut
STR_100022	A	14	intergenic	6	0	WT
STR_100023	AT	33	intergenic	6	0	Mut
STR_100023	AT	33	intergenic	6	0	WT
STR_100024	AT	16	intergenic	2	0	WT
STR_100024	AT	16	intergenic	3	0	Mut
STR_100025	A	26	intergenic	2	0	WT
STR_100025	A	26	intergenic	3	0	Mut
STR_100026	AT	16	intergenic	1	0	Mut
STR_100026	AT	16	intergenic	3	0	WT
STR_100027	AT	11	intergenic	1	0	Mut
STR_100027	AT	11	intergenic	3	0	WT
STR_100028	A	17	intergenic	2	0	WT
STR_10003	A	11	intron	6	0	Mut
STR_10003	A	11	intron	6	0	WT
STR_100030	AT	44	intergenic	3	0	Mut
STR_100030	AT	44	intergenic	3	0	WT
STR_100031	AAAT	15	intergenic	6	0	Mut
STR_100031	AAAT	15	intergenic	6	0	WT
STR_100032	AT	28	intergenic	6	0	Mut
STR_100032	AT	28	intergenic	6	0	WT
STR_100033	AT	25	intergenic	6	0	Mut
STR_100033	AT	25	intergenic	6	0	WT
STR_100035	AT	12	intergenic	6	0	Mut
STR_100035	AT	12	intergenic	6	0	WT
STR_100036	AT	12	intergenic	6	0	Mut
STR_100036	AT	12	intergenic	6	0	WT
STR_100037	AAAT	13	intergenic	6	0	Mut
STR_100037	AAAT	13	intergenic	6	0	WT
STR_100038	AT	34	intergenic	4	0	Mut
STR_100038	AT	34	intergenic	4	0	WT
STR_100039	AAAT	16	intergenic	4	0	WT
STR_100039	AAAT	16	intergenic	5	0	Mut
STR_10004	AAAT	16	intron	6	0	Mut
STR_10004	AAAT	16	intron	6	0	WT
STR_100040	A	10	intergenic	6	0	Mut
STR_100040	A	10	intergenic	6	0	WT
STR_100041	A	18	intergenic	3	0	Mut
STR_100041	A	18	intergenic	3	0	WT
STR_100042	A	13	intergenic	6	0	Mut
STR_100042	A	13	intergenic	6	0	WT
STR_100043	AT	11	intergenic	6	0	Mut
STR_100043	AT	11	intergenic	6	0	WT
STR_100044	AT	28	intergenic	6	0	Mut
STR_100044	AT	28	intergenic	6	0	WT
STR_100045	A	10	intergenic	6	0	Mut
STR_100045	A	10	intergenic	6	0	WT
STR_100046	A	26	intergenic	6	0	Mut
STR_100046	A	26	intergenic	6	0	WT
STR_100047	AT	13	intergenic	6	0	Mut
STR_100047	AT	13	intergenic	6	0	WT
STR_100048	A	13	intergenic	6	0	Mut
STR_100048	A	13	intergenic	6	0	WT
STR_100049	AT	38	intergenic	6	0	Mut
STR_100049	AT	38	intergenic	6	0	WT
STR_10005	AAAT	19	intron	6	0	Mut
STR_10005	AAAT	19	intron	6	0	WT
STR_100050	AT	14	intergenic	6	0	Mut
STR_100050	AT	14	intergenic	6	0	WT
STR_100051	AAAT	15	intergenic	6	0	Mut
STR_100051	AAAT	15	intergenic	6	0	WT
STR_100052	AT	11	intergenic	4	0	Mut
STR_100052	AT	11	intergenic	6	0	WT
STR_100055	AAAAT	19	intergenic	3	0	Mut
STR_100055	AAAAT	19	intergenic	3	0	WT
STR_100056	AAAT	15	intergenic	4	0	Mut
STR_100056	AAAT	15	intergenic	5	0	WT
STR_100057	AT	11	intergenic	6	0	Mut
STR_100057	AT	11	intergenic	6	0	WT
STR_100058	AAT	14	intergenic	6	0	Mut
STR_100058	AAT	14	intergenic	6	0	WT
STR_100059	AT	18	intergenic	6	0	Mut
STR_100059	AT	18	intergenic	6	0	WT
STR_10006	AAAT	28	intron	6	0	Mut
STR_10006	AAAT	28	intron	6	0	WT
STR_100060	AT	23	intergenic	6	0	Mut
STR_100060	AT	23	intergenic	6	0	WT
STR_100061	AT	16	intergenic	6	0	Mut
STR_100061	AT	16	intergenic	6	0	WT
STR_100062	AT	11	intergenic	6	0	Mut
STR_100062	AT	11	intergenic	6	0	WT
STR_100063	A	10	intergenic	6	0	Mut
STR_100063	A	10	intergenic	6	0	WT
STR_100064	A	12	intergenic	6	0	Mut
STR_100064	A	12	intergenic	6	0	WT
STR_100065	AAT	13	intergenic	6	0	Mut
STR_100065	AAT	13	intergenic	6	0	WT
STR_100066	A	12	intergenic	6	0	Mut
STR_100066	A	12	intergenic	6	0	WT
STR_100067	AT	11	intergenic	6	0	Mut
STR_100067	AT	11	intergenic	6	0	WT
STR_100068	A	20	intergenic	6	0	Mut
STR_100068	A	20	intergenic	6	0	WT
STR_100069	A	29	intron	6	0	Mut
STR_100069	A	29	intron	6	0	WT
STR_10007	AT	27	intron	6	0	Mut
STR_10007	AT	27	intron	6	0	WT
STR_100070	AT	32	intron	6	0	Mut
STR_100070	AT	32	intron	6	0	WT
STR_100072	AT	32	intron	6	0	Mut
STR_100072	AT	32	intron	6	0	WT
STR_100073	AATAT	15	intron	6	0	Mut
STR_100073	AATAT	15	intron	6	0	WT
STR_100074	AAAT	13	intron	6	0	Mut
STR_100074	AAAT	13	intron	6	0	WT
STR_100075	A	21	intron	6	0	Mut
STR_100075	A	21	intron	6	0	WT
STR_100076	AT	14	intergenic	6	0	Mut
STR_100076	AT	14	intergenic	6	0	WT
STR_100077	AAT	14	intergenic	6	0	Mut
STR_100077	AAT	14	intergenic	6	0	WT
STR_100078	AT	24	intergenic	6	0	Mut
STR_100078	AT	24	intergenic	6	0	WT
STR_100080	AT	17	intergenic	6	0	Mut
STR_100080	AT	17	intergenic	6	0	WT
STR_100081	A	31	intergenic	6	0	Mut
STR_100081	A	31	intergenic	6	0	WT
STR_100082	A	10	intergenic	6	0	Mut
STR_100082	A	10	intergenic	6	0	WT
STR_100083	AT	12	intergenic	6	0	Mut
STR_100083	AT	12	intergenic	6	0	WT
STR_100084	A	33	intergenic	4	0	Mut
STR_100084	A	33	intergenic	5	0	WT
STR_100085	A	18	intergenic	6	0	Mut
STR_100085	A	18	intergenic	6	0	WT
STR_100086	AT	16	intergenic	6	0	Mut
STR_100086	AT	16	intergenic	6	0	WT
STR_100087	AT	34	intergenic	4	0	Mut
STR_100087	AT	34	intergenic	4	0	WT
STR_100088	A	10	intergenic	6	0	Mut
STR_100088	A	10	intergenic	6	0	WT
STR_100089	AT	22	intergenic	6	0	Mut
STR_100089	AT	22	intergenic	6	0	WT
STR_10009	AT	14	intron	6	0	Mut
STR_10009	AT	14	intron	6	0	WT
STR_100090	A	24	intergenic	6	0	Mut
STR_100090	A	24	intergenic	6	0	WT
STR_100091	A	22	intergenic	6	0	Mut
STR_100091	A	22	intergenic	6	0	WT
STR_100092	A	10	intergenic	6	0	Mut
STR_100092	A	10	intergenic	6	0	WT
STR_100093	AT	26	intergenic	6	0	Mut
STR_100093	AT	26	intergenic	6	0	WT
STR_100094	AAT	18	CDS	6	0	Mut
STR_100094	AAT	18	CDS	6	0	WT
STR_100095	AAT	14	CDS	6	0	Mut
STR_100095	AAT	14	CDS	6	0	WT
STR_100096	AAT	22	CDS	6	0	Mut
STR_100096	AAT	22	CDS	6	0	WT
STR_1001	AAT	12	intergenic	6	0	Mut
STR_1001	AAT	12	intergenic	6	0	WT
STR_10010	AT	13	intron	6	0	Mut
STR_10010	AT	13	intron	6	0	WT
STR_100100	AAT	32	CDS	6	0	Mut
STR_100100	AAT	32	CDS	6	0	WT
STR_100102	AAT	32	CDS	6	0	Mut
STR_100102	AAT	32	CDS	6	0	WT
STR_100103	AAT	21	CDS	6	0	Mut
STR_100103	AAT	21	CDS	6	0	WT
STR_100104	AAT	22	CDS	6	0	Mut
STR_100104	AAT	22	CDS	6	0	WT
STR_100105	AAT	28	CDS	6	0	Mut
STR_100105	AAT	28	CDS	6	0	WT
STR_100107	AAT	13	CDS	6	0	Mut
STR_100107	AAT	13	CDS	6	0	WT
STR_10011	AT	19	intron	6	0	Mut
STR_10011	AT	19	intron	6	0	WT
STR_100110	AAT	12	CDS	6	0	Mut
STR_100110	AAT	12	CDS	6	0	WT
STR_100111	A	10	CDS	6	0	Mut
STR_100111	A	10	CDS	6	0	WT
STR_100112	AT	31	intergenic	6	0	Mut
STR_100112	AT	31	intergenic	6	0	WT
STR_100113	AAAT	15	intergenic	6	0	Mut
STR_100113	AAAT	15	intergenic	6	0	WT
STR_100114	A	25	intergenic	6	0	Mut
STR_100114	A	25	intergenic	6	0	WT
STR_100115	A	15	intergenic	6	0	Mut
STR_100115	A	15	intergenic	6	0	WT
STR_100116	AT	18	intergenic	6	0	Mut
STR_100116	AT	18	intergenic	6	0	WT
STR_100117	A	11	intergenic	6	0	Mut
STR_100117	A	11	intergenic	6	0	WT
STR_100118	A	18	intergenic	6	0	Mut
STR_100118	A	18	intergenic	6	0	WT
STR_100119	A	13	CDS	6	0	Mut
STR_100119	A	13	CDS	6	0	WT
STR_10012	AAAT	13	intron	6	0	Mut
STR_10012	AAAT	13	intron	6	0	WT
STR_100120	AT	26	intergenic	6	0	Mut
STR_100120	AT	26	intergenic	6	0	WT
STR_100121	A	23	intergenic	6	0	Mut
STR_100121	A	23	intergenic	6	0	WT
STR_100122	AAAT	17	intergenic	6	0	Mut
STR_100122	AAAT	17	intergenic	6	0	WT
STR_100123	AT	34	intergenic	6	0	WT
STR_100123	AT	34	intergenic	6	1	Mut
STR_100124	A	10	CDS	6	0	Mut
STR_100124	A	10	CDS	6	0	WT
STR_100125	A	13	CDS	6	0	Mut
STR_100125	A	13	CDS	6	0	WT
STR_100126	A	12	CDS	6	0	Mut
STR_100126	A	12	CDS	6	0	WT
STR_100127	AT	13	intergenic	6	0	Mut
STR_100127	AT	13	intergenic	6	0	WT
STR_100128	AT	14	intergenic	6	0	Mut
STR_100128	AT	14	intergenic	6	0	WT
STR_100129	AT	16	intergenic	6	0	Mut
STR_100129	AT	16	intergenic	6	0	WT
STR_10013	AAAT	17	intron	6	0	Mut
STR_10013	AAAT	17	intron	6	0	WT
STR_100130	AT	12	intergenic	6	0	Mut
STR_100130	AT	12	intergenic	6	0	WT
STR_100131	AT	34	intergenic	6	0	Mut
STR_100131	AT	34	intergenic	6	0	WT
STR_100132	A	15	intergenic	6	0	Mut
STR_100132	A	15	intergenic	6	0	WT
STR_100133	A	12	intergenic	6	0	Mut
STR_100133	A	12	intergenic	6	0	WT
STR_100134	AT	27	intergenic	6	0	Mut
STR_100134	AT	27	intergenic	6	0	WT
STR_100136	AT	29	intergenic	6	0	Mut
STR_100136	AT	29	intergenic	6	0	WT
STR_100137	A	10	intergenic	6	0	Mut
STR_100137	A	10	intergenic	6	0	WT
STR_100138	A	10	intergenic	6	0	Mut
STR_100138	A	10	intergenic	6	0	WT
STR_100139	AT	12	intergenic	6	0	Mut
STR_100139	AT	12	intergenic	6	0	WT
STR_10014	A	13	intron	6	0	Mut
STR_10014	A	13	intron	6	0	WT
STR_100140	AT	12	intergenic	6	0	Mut
STR_100140	AT	12	intergenic	6	0	WT
STR_100141	AT	22	intergenic	6	0	Mut
STR_100141	AT	22	intergenic	6	0	WT
STR_100142	A	14	intergenic	6	0	Mut
STR_100142	A	14	intergenic	6	0	WT
STR_100143	AT	11	intergenic	6	0	Mut
STR_100143	AT	11	intergenic	6	0	WT
STR_100144	AT	17	intergenic	6	0	Mut
STR_100144	AT	17	intergenic	6	0	WT
STR_100145	A	11	intergenic	6	0	Mut
STR_100145	A	11	intergenic	6	0	WT
STR_100146	AT	33	intergenic	6	0	Mut
STR_100146	AT	33	intergenic	6	0	WT
STR_100147	A	34	intergenic	6	0	Mut
STR_100147	A	34	intergenic	6	0	WT
STR_100148	AAAT	19	intergenic	6	0	Mut
STR_100148	AAAT	19	intergenic	6	0	WT
STR_100149	AT	14	intergenic	6	0	Mut
STR_100149	AT	14	intergenic	6	0	WT
STR_10015	A	11	CDS	6	0	Mut
STR_10015	A	11	CDS	6	0	WT
STR_100150	A	11	intergenic	6	0	Mut
STR_100150	A	11	intergenic	6	0	WT
STR_100151	AT	22	intergenic	6	0	Mut
STR_100151	AT	22	intergenic	6	0	WT
STR_100152	AT	26	intergenic	6	0	Mut
STR_100152	AT	26	intergenic	6	0	WT
STR_100153	AAAAT	15	intergenic	2	0	Mut
STR_100153	AAAAT	15	intergenic	3	0	WT
STR_100154	A	28	intergenic	3	0	Mut
STR_100154	A	28	intergenic	3	0	WT
STR_100155	AAT	31	intergenic	6	0	Mut
STR_100155	AAT	31	intergenic	6	0	WT
STR_100156	A	22	intergenic	6	0	Mut
STR_100156	A	22	intergenic	6	0	WT
STR_100157	A	18	intergenic	5	0	Mut
STR_100157	A	18	intergenic	5	0	WT
STR_100158	AAT	12	intergenic	6	0	Mut
STR_100158	AAT	12	intergenic	6	0	WT
STR_100159	A	12	intergenic	6	0	Mut
STR_100159	A	12	intergenic	6	0	WT
STR_10016	A	22	CDS	6	0	Mut
STR_10016	A	22	CDS	6	0	WT
STR_100160	AT	25	intergenic	4	0	Mut
STR_100160	AT	25	intergenic	5	0	WT
STR_100161	A	14	intergenic	6	0	Mut
STR_100161	A	14	intergenic	6	0	WT
STR_100162	AT	19	intergenic	6	0	Mut
STR_100162	AT	19	intergenic	6	0	WT
STR_100163	AAAT	13	intergenic	6	0	Mut
STR_100163	AAAT	13	intergenic	6	0	WT
STR_100164	AT	11	intergenic	6	0	Mut
STR_100164	AT	11	intergenic	6	0	WT
STR_100165	AAT	13	CDS	6	0	Mut
STR_100165	AAT	13	CDS	6	0	WT
STR_100166	AT	45	intergenic	4	0	Mut
STR_100166	AT	45	intergenic	5	0	WT
STR_100167	AT	14	intergenic	6	0	Mut
STR_100167	AT	14	intergenic	6	0	WT
STR_100168	A	28	intron	6	0	Mut
STR_100168	A	28	intron	6	0	WT
STR_100169	AT	26	intron	6	0	Mut
STR_100169	AT	26	intron	6	0	WT
STR_10017	AAT	15	CDS	6	0	Mut
STR_10017	AAT	15	CDS	6	0	WT
STR_100170	A	20	intron	6	0	Mut
STR_100170	A	20	intron	6	0	WT
STR_100171	AAT	18	intron	6	0	Mut
STR_100171	AAT	18	intron	6	0	WT
STR_100172	A	29	intron	6	0	Mut
STR_100172	A	29	intron	6	0	WT
STR_100173	AT	20	intron	6	0	Mut
STR_100173	AT	20	intron	6	0	WT
STR_100174	AAAT	15	intron	6	0	Mut
STR_100174	AAAT	15	intron	6	0	WT
STR_100175	AT	31	intron	6	0	Mut
STR_100175	AT	31	intron	6	0	WT
STR_100176	AT	23	intergenic	6	0	Mut
STR_100176	AT	23	intergenic	6	0	WT
STR_100177	A	15	intergenic	6	0	Mut
STR_100177	A	15	intergenic	6	0	WT
STR_100178	AAT	15	intergenic	6	0	Mut
STR_100178	AAT	15	intergenic	6	0	WT
STR_100179	AT	26	intergenic	6	0	Mut
STR_100179	AT	26	intergenic	6	0	WT
STR_10018	AT	21	intergenic	6	0	Mut
STR_10018	AT	21	intergenic	6	0	WT
STR_100180	AAAT	14	intergenic	6	0	Mut
STR_100180	AAAT	14	intergenic	6	0	WT
STR_100181	AT	14	intergenic	6	0	Mut
STR_100181	AT	14	intergenic	6	0	WT
STR_100182	A	14	intergenic	6	0	Mut
STR_100182	A	14	intergenic	6	0	WT
STR_100183	AAAT	14	intergenic	6	0	Mut
STR_100183	AAAT	14	intergenic	6	0	WT
STR_100184	AAAAT	22	intergenic	6	0	Mut
STR_100184	AAAAT	22	intergenic	6	0	WT
STR_100185	AT	26	intergenic	6	0	Mut
STR_100185	AT	26	intergenic	6	0	WT
STR_100186	AT	11	intergenic	6	0	Mut
STR_100186	AT	11	intergenic	6	0	WT
STR_100187	AAAT	16	intergenic	6	0	Mut
STR_100187	AAAT	16	intergenic	6	0	WT
STR_100188	AT	17	intergenic	6	0	Mut
STR_100188	AT	17	intergenic	6	0	WT
STR_100189	A	13	intergenic	6	0	Mut
STR_100189	A	13	intergenic	6	0	WT
STR_10019	AT	27	intergenic	6	0	Mut
STR_10019	AT	27	intergenic	6	0	WT
STR_100190	A	22	CDS	6	0	Mut
STR_100190	A	22	CDS	6	0	WT
STR_100191	A	12	CDS	6	0	Mut
STR_100191	A	12	CDS	6	0	WT
STR_100192	A	11	CDS	6	0	Mut
STR_100192	A	11	CDS	6	0	WT
STR_100193	A	17	CDS	6	0	Mut
STR_100193	A	17	CDS	6	0	WT
STR_100194	AAT	14	CDS	6	0	Mut
STR_100194	AAT	14	CDS	6	0	WT
STR_100195	A	34	intergenic	3	0	WT
STR_100195	A	34	intergenic	4	0	Mut
STR_100196	AT	28	intergenic	6	0	Mut
STR_100196	AT	28	intergenic	6	0	WT
STR_100198	AT	19	intergenic	6	0	Mut
STR_100198	AT	19	intergenic	6	0	WT
STR_100199	A	13	intergenic	6	0	Mut
STR_100199	A	13	intergenic	6	0	WT
STR_1002	AT	32	intergenic	6	0	Mut
STR_1002	AT	32	intergenic	6	0	WT
STR_10020	A	30	intergenic	6	0	Mut
STR_10020	A	30	intergenic	6	0	WT
STR_100200	AT	24	intergenic	6	0	Mut
STR_100200	AT	24	intergenic	6	0	WT
STR_100201	A	14	intergenic	6	0	Mut
STR_100201	A	14	intergenic	6	0	WT
STR_100202	A	10	intergenic	6	0	Mut
STR_100202	A	10	intergenic	6	0	WT
STR_100203	AT	22	intergenic	6	0	Mut
STR_100203	AT	22	intergenic	6	0	WT
STR_100204	A	10	intergenic	6	0	Mut
STR_100204	A	10	intergenic	6	0	WT
STR_100205	A	39	intergenic	6	0	Mut
STR_100205	A	39	intergenic	6	0	WT
STR_100206	AAAT	15	intergenic	6	0	Mut
STR_100206	AAAT	15	intergenic	6	0	WT
STR_100207	AT	20	intergenic	6	0	Mut
STR_100207	AT	20	intergenic	6	0	WT
STR_100208	AAAT	14	CDS	6	0	Mut
STR_100208	AAAT	14	CDS	6	0	WT
STR_100209	AT	14	intergenic	6	0	Mut
STR_100209	AT	14	intergenic	6	0	WT
STR_10021	A	10	intergenic	6	0	Mut
STR_10021	A	10	intergenic	6	0	WT
STR_100210	AT	26	intergenic	6	0	Mut
STR_100210	AT	26	intergenic	6	0	WT
STR_100211	AAAT	14	intergenic	6	0	Mut
STR_100211	AAAT	14	intergenic	6	0	WT
STR_100212	AT	12	intergenic	6	0	Mut
STR_100212	AT	12	intergenic	6	0	WT
STR_100213	AT	22	intergenic	5	0	WT
STR_100213	AT	22	intergenic	6	0	Mut
STR_100214	A	33	intergenic	3	0	Mut
STR_100214	A	33	intergenic	3	0	WT
STR_100215	AT	13	intergenic	6	0	Mut
STR_100215	AT	13	intergenic	6	0	WT
STR_100216	AT	13	intergenic	6	0	Mut
STR_100216	AT	13	intergenic	6	0	WT
STR_100217	AT	12	intergenic	6	0	Mut
STR_100217	AT	12	intergenic	6	0	WT
STR_100218	AT	17	intergenic	6	0	Mut
STR_100218	AT	17	intergenic	6	0	WT
STR_100219	AT	11	intergenic	6	0	Mut
STR_100219	AT	11	intergenic	6	0	WT
STR_10022	A	11	intergenic	6	0	Mut
STR_10022	A	11	intergenic	6	0	WT
STR_100220	AT	19	intergenic	6	0	Mut
STR_100220	AT	19	intergenic	6	0	WT
STR_100221	AT	11	intergenic	6	0	Mut
STR_100221	AT	11	intergenic	6	0	WT
STR_100222	AT	13	intergenic	6	0	Mut
STR_100222	AT	13	intergenic	6	0	WT
STR_100223	AT	12	intergenic	6	0	Mut
STR_100223	AT	12	intergenic	6	0	WT
STR_100224	AT	16	intergenic	5	0	Mut
STR_100224	AT	16	intergenic	5	0	WT
STR_100225	A	10	intergenic	6	0	Mut
STR_100225	A	10	intergenic	6	0	WT
STR_100226	A	22	intergenic	5	0	Mut
STR_100226	A	22	intergenic	5	0	WT
STR_100227	AT	20	intergenic	5	0	Mut
STR_100227	AT	20	intergenic	5	0	WT
STR_100228	A	12	intergenic	1	0	Mut
STR_100228	A	12	intergenic	1	0	WT
STR_100229	AT	23	intergenic	3	0	Mut
STR_100229	AT	23	intergenic	3	0	WT
STR_10023	AAAT	21	intergenic	5	0	Mut
STR_10023	AAAT	21	intergenic	5	0	WT
STR_100230	AT	12	intergenic	6	0	Mut
STR_100230	AT	12	intergenic	6	0	WT
STR_100231	AT	11	intergenic	6	0	Mut
STR_100231	AT	11	intergenic	6	0	WT
STR_100232	A	35	intergenic	3	0	Mut
STR_100232	A	35	intergenic	4	0	WT
STR_100233	AT	20	intergenic	5	0	WT
STR_100233	AT	20	intergenic	6	0	Mut
STR_100234	AT	15	intergenic	6	0	Mut
STR_100234	AT	15	intergenic	6	0	WT
STR_100235	A	10	intergenic	6	0	Mut
STR_100235	A	10	intergenic	6	0	WT
STR_100236	A	37	intergenic	5	0	Mut
STR_100236	A	37	intergenic	6	0	WT
STR_100237	A	15	intergenic	6	0	Mut
STR_100237	A	15	intergenic	6	0	WT
STR_100238	A	25	intron	6	0	Mut
STR_100238	A	25	intron	6	0	WT
STR_100239	AT	11	intron	6	0	Mut
STR_100239	AT	11	intron	6	0	WT
STR_10024	AT	30	intergenic	3	0	Mut
STR_10024	AT	30	intergenic	3	0	WT
STR_100240	A	10	intron	6	0	Mut
STR_100240	A	10	intron	6	0	WT
STR_100241	AAAT	13	intron	6	0	Mut
STR_100241	AAAT	13	intron	6	0	WT
STR_100242	AT	21	intron	6	0	Mut
STR_100242	AT	21	intron	6	0	WT
STR_100243	AT	27	intron	6	0	Mut
STR_100243	AT	27	intron	6	0	WT
STR_100244	A	10	intron	6	0	Mut
STR_100244	A	10	intron	6	0	WT
STR_100245	A	25	intron	6	0	Mut
STR_100245	A	25	intron	6	0	WT
STR_100246	AT	18	intron	6	0	Mut
STR_100246	AT	18	intron	6	0	WT
STR_100247	AAT	15	intergenic	6	0	Mut
STR_100247	AAT	15	intergenic	6	0	WT
STR_100248	A	18	intergenic	6	0	Mut
STR_100248	A	18	intergenic	6	0	WT
STR_100249	AAAAT	17	intergenic	6	0	Mut
STR_100249	AAAAT	17	intergenic	6	0	WT
STR_10025	A	30	intergenic	4	0	Mut
STR_10025	A	30	intergenic	4	0	WT
STR_100250	AAAT	13	intergenic	6	0	Mut
STR_100250	AAAT	13	intergenic	6	0	WT
STR_100251	A	23	intergenic	6	0	Mut
STR_100251	A	23	intergenic	6	0	WT
STR_100252	AAT	15	intergenic	6	0	Mut
STR_100252	AAT	15	intergenic	6	0	WT
STR_100253	A	11	intergenic	6	0	Mut
STR_100253	A	11	intergenic	6	0	WT
STR_100254	AT	11	intergenic	6	0	Mut
STR_100254	AT	11	intergenic	6	0	WT
STR_100255	AT	17	intergenic	6	0	Mut
STR_100255	AT	17	intergenic	6	0	WT
STR_100256	A	14	intergenic	6	0	Mut
STR_100256	A	14	intergenic	6	0	WT
STR_100257	A	10	intergenic	6	0	Mut
STR_100257	A	10	intergenic	6	0	WT
STR_100258	AT	12	intergenic	6	0	Mut
STR_100258	AT	12	intergenic	6	0	WT
STR_100259	AAAT	21	intergenic	6	0	Mut
STR_100259	AAAT	21	intergenic	6	0	WT
STR_10026	AT	32	intergenic	2	0	Mut
STR_10026	AT	32	intergenic	2	0	WT
STR_100260	A	11	intergenic	6	0	Mut
STR_100260	A	11	intergenic	6	0	WT
STR_100261	AT	14	intergenic	6	0	Mut
STR_100261	AT	14	intergenic	6	0	WT
STR_100262	AT	11	intergenic	6	0	Mut
STR_100262	AT	11	intergenic	6	0	WT
STR_100263	A	18	intergenic	6	0	Mut
STR_100263	A	18	intergenic	6	0	WT
STR_100264	A	11	intergenic	6	0	Mut
STR_100264	A	11	intergenic	6	0	WT
STR_100266	A	25	intergenic	6	0	Mut
STR_100266	A	25	intergenic	6	0	WT
STR_100267	A	15	intergenic	6	0	Mut
STR_100267	A	15	intergenic	6	0	WT
STR_100268	A	14	intergenic	6	0	Mut
STR_100268	A	14	intergenic	6	0	WT
STR_100269	A	11	intergenic	6	0	Mut
STR_100269	A	11	intergenic	6	0	WT
STR_10027	AT	13	intergenic	5	0	Mut
STR_10027	AT	13	intergenic	6	0	WT
STR_100270	AT	14	intergenic	6	0	Mut
STR_100270	AT	14	intergenic	6	0	WT
STR_100271	A	23	intergenic	5	0	Mut
STR_100271	A	23	intergenic	5	0	WT
STR_100272	AT	25	intergenic	6	0	Mut
STR_100272	AT	25	intergenic	6	0	WT
STR_100273	AT	26	intergenic	1	0	WT
STR_100273	AT	26	intergenic	3	0	Mut
STR_100274	AT	13	intergenic	1	0	Mut
STR_100276	AAAT	13	intergenic	1	0	Mut
STR_100277	AAT	16	intergenic	1	0	Mut
STR_100278	A	17	intergenic	1	0	Mut
STR_100279	AAT	15	intergenic	2	0	Mut
STR_100279	AAT	15	intergenic	2	0	WT
STR_10028	A	18	intergenic	5	0	Mut
STR_10028	A	18	intergenic	6	0	WT
STR_100280	A	13	intergenic	5	0	Mut
STR_100280	A	13	intergenic	5	0	WT
STR_100281	AT	39	intergenic	2	0	Mut
STR_100281	AT	39	intergenic	2	0	WT
STR_100283	AT	43	intergenic	6	0	Mut
STR_100283	AT	43	intergenic	6	0	WT
STR_100284	A	26	intergenic	6	0	Mut
STR_100284	A	26	intergenic	6	0	WT
STR_100285	A	17	intron	6	0	Mut
STR_100285	A	17	intron	6	0	WT
STR_100286	AAT	28	intron	6	0	Mut
STR_100286	AAT	28	intron	6	0	WT
STR_100287	A	18	intergenic	6	0	Mut
STR_100287	A	18	intergenic	6	0	WT
STR_100288	AT	24	intergenic	6	0	Mut
STR_100288	AT	24	intergenic	6	0	WT
STR_100289	A	18	intergenic	6	0	Mut
STR_100289	A	18	intergenic	6	0	WT
STR_10029	AAAT	15	intergenic	4	0	Mut
STR_10029	AAAT	15	intergenic	4	0	WT
STR_100290	A	22	intergenic	3	0	Mut
STR_100290	A	22	intergenic	4	0	WT
STR_100291	AT	34	intergenic	1	0	Mut
STR_100291	AT	34	intergenic	2	0	WT
STR_100292	AT	14	intergenic	3	0	WT
STR_100292	AT	14	intergenic	4	0	Mut
STR_100293	AT	17	intergenic	4	0	Mut
STR_100293	AT	17	intergenic	4	0	WT
STR_100294	AT	13	intergenic	2	0	Mut
STR_100294	AT	13	intergenic	3	0	WT
STR_100295	A	17	intergenic	5	0	Mut
STR_100295	A	17	intergenic	5	0	WT
STR_100296	A	24	intergenic	5	0	Mut
STR_100296	A	24	intergenic	5	0	WT
STR_100297	AT	12	intergenic	1	0	WT
STR_100299	A	11	intergenic	1	0	WT
STR_1003	AAAT	13	intergenic	6	0	Mut
STR_1003	AAAT	13	intergenic	6	0	WT
STR_10030	A	21	intergenic	4	0	Mut
STR_10030	A	21	intergenic	4	0	WT
STR_100300	AT	11	intergenic	2	0	Mut
STR_100300	AT	11	intergenic	4	0	WT
STR_100301	A	12	intergenic	6	0	Mut
STR_100301	A	12	intergenic	6	0	WT
STR_100303	AT	13	intergenic	6	0	Mut
STR_100303	AT	13	intergenic	6	0	WT
STR_100304	AT	21	intergenic	6	0	Mut
STR_100304	AT	21	intergenic	6	0	WT
STR_100305	AT	20	intergenic	6	0	WT
STR_100305	AT	20	intergenic	6	1	Mut
STR_100306	AAAT	16	intergenic	6	0	Mut
STR_100306	AAAT	16	intergenic	6	0	WT
STR_100307	A	16	intergenic	6	0	Mut
STR_100307	A	16	intergenic	6	0	WT
STR_100308	AT	11	intergenic	6	0	Mut
STR_100308	AT	11	intergenic	6	0	WT
STR_100309	A	15	intergenic	6	0	Mut
STR_100309	A	15	intergenic	6	0	WT
STR_10031	A	26	intergenic	4	0	Mut
STR_10031	A	26	intergenic	4	0	WT
STR_100311	AT	20	intergenic	3	0	Mut
STR_100311	AT	20	intergenic	3	0	WT
STR_100312	AATAT	23	intergenic	3	0	Mut
STR_100312	AATAT	23	intergenic	3	0	WT
STR_100313	A	11	intergenic	1	0	Mut
STR_100313	A	11	intergenic	1	0	WT
STR_100315	AT	11	intergenic	1	0	Mut
STR_100315	AT	11	intergenic	1	0	WT
STR_100318	AT	15	intergenic	1	0	WT
STR_100319	AT	11	intergenic	6	0	Mut
STR_100319	AT	11	intergenic	6	0	WT
STR_100321	A	10	intergenic	6	0	Mut
STR_100321	A	10	intergenic	6	0	WT
STR_100322	AT	12	intergenic	6	0	Mut
STR_100322	AT	12	intergenic	6	0	WT
STR_100323	AT	12	intergenic	6	0	Mut
STR_100323	AT	12	intergenic	6	0	WT
STR_100324	AT	20	intergenic	6	0	Mut
STR_100324	AT	20	intergenic	6	0	WT
STR_100325	AT	13	intergenic	6	0	Mut
STR_100325	AT	13	intergenic	6	0	WT
STR_100326	A	14	intergenic	6	0	Mut
STR_100326	A	14	intergenic	6	0	WT
STR_100327	A	12	intergenic	6	0	Mut
STR_100327	A	12	intergenic	6	0	WT
STR_100328	A	11	intergenic	6	0	Mut
STR_100328	A	11	intergenic	6	0	WT
STR_100329	AT	22	intergenic	6	0	Mut
STR_100329	AT	22	intergenic	6	0	WT
STR_100330	AT	40	intron	6	0	Mut
STR_100330	AT	40	intron	6	0	WT
STR_100331	AAT	14	intron	6	0	Mut
STR_100331	AAT	14	intron	6	0	WT
STR_100332	A	12	intron	6	0	Mut
STR_100332	A	12	intron	6	0	WT
STR_100333	A	22	intron	5	0	Mut
STR_100333	A	22	intron	5	0	WT
STR_100335	AT	21	intron	6	0	Mut
STR_100335	AT	21	intron	6	0	WT
STR_100336	AT	26	intron	6	0	Mut
STR_100336	AT	26	intron	6	0	WT
STR_100337	A	25	intron	6	0	Mut
STR_100337	A	25	intron	6	0	WT
STR_100338	AT	20	intron	6	0	Mut
STR_100338	AT	20	intron	6	0	WT
STR_100339	AT	36	intron	6	0	Mut
STR_100339	AT	36	intron	6	0	WT
STR_100340	A	11	intron	6	0	Mut
STR_100340	A	11	intron	6	0	WT
STR_100341	AAAAT	17	intron	6	0	Mut
STR_100341	AAAAT	17	intron	6	0	WT
STR_100342	AT	31	intron	6	0	Mut
STR_100342	AT	31	intron	6	0	WT
STR_100343	AT	14	intron	6	0	Mut
STR_100343	AT	14	intron	6	0	WT
STR_100344	AT	22	intron	4	0	Mut
STR_100344	AT	22	intron	5	0	WT
STR_100345	A	12	intron	6	0	Mut
STR_100345	A	12	intron	6	0	WT
STR_100346	AAAAT	15	intron	6	0	Mut
STR_100346	AAAAT	15	intron	6	0	WT
STR_100347	AT	22	intron	6	0	Mut
STR_100347	AT	22	intron	6	0	WT
STR_100348	AT	25	intron	6	0	Mut
STR_100348	AT	25	intron	6	0	WT
STR_100349	A	11	intron	6	0	Mut
STR_100349	A	11	intron	6	0	WT
STR_100350	A	11	intergenic	6	0	Mut
STR_100350	A	11	intergenic	6	0	WT
STR_100352	A	15	intergenic	5	0	Mut
STR_100352	A	15	intergenic	6	0	WT
STR_100353	A	26	intergenic	2	0	Mut
STR_100353	A	26	intergenic	3	0	WT
STR_100356	AT	38	intergenic	3	0	Mut
STR_100356	AT	38	intergenic	3	0	WT
STR_100357	AAT	12	intergenic	6	0	Mut
STR_100357	AAT	12	intergenic	6	0	WT
STR_100358	AT	11	intergenic	6	0	Mut
STR_100358	AT	11	intergenic	6	0	WT
STR_100359	AT	19	intergenic	4	0	Mut
STR_100359	AT	19	intergenic	4	0	WT
STR_100360	AT	11	intergenic	4	0	Mut
STR_100360	AT	11	intergenic	4	0	WT
STR_100361	A	14	intergenic	5	0	Mut
STR_100361	A	14	intergenic	6	0	WT
STR_100362	AT	11	intergenic	6	0	Mut
STR_100362	AT	11	intergenic	6	0	WT
STR_100363	AT	37	intergenic	2	0	Mut
STR_100363	AT	37	intergenic	3	0	WT
STR_100364	A	10	intergenic	6	0	Mut
STR_100364	A	10	intergenic	6	0	WT
STR_100365	A	11	intergenic	6	0	Mut
STR_100365	A	11	intergenic	6	0	WT
STR_100366	AT	12	intergenic	6	0	Mut
STR_100366	AT	12	intergenic	6	0	WT
STR_100368	AAAT	15	intergenic	6	0	Mut
STR_100368	AAAT	15	intergenic	6	0	WT
STR_100369	AAAT	13	intergenic	6	0	Mut
STR_100369	AAAT	13	intergenic	6	0	WT
STR_10037	AT	11	intergenic	6	0	Mut
STR_10037	AT	11	intergenic	6	0	WT
STR_100370	AT	14	intergenic	6	0	Mut
STR_100370	AT	14	intergenic	6	0	WT
STR_100371	AT	25	intergenic	6	0	Mut
STR_100371	AT	25	intergenic	6	0	WT
STR_100372	AT	17	intergenic	6	0	Mut
STR_100372	AT	17	intergenic	6	0	WT
STR_100373	A	15	intergenic	6	0	Mut
STR_100373	A	15	intergenic	6	0	WT
STR_100374	AT	32	intergenic	5	0	Mut
STR_100374	AT	32	intergenic	5	0	WT
STR_100375	A	15	intergenic	6	0	Mut
STR_100375	A	15	intergenic	6	0	WT
STR_100376	A	28	intergenic	6	0	Mut
STR_100376	A	28	intergenic	6	0	WT
STR_100377	A	10	intergenic	6	0	Mut
STR_100377	A	10	intergenic	6	0	WT
STR_100378	AT	13	intergenic	6	0	Mut
STR_100378	AT	13	intergenic	6	0	WT
STR_100379	AT	11	intergenic	6	0	Mut
STR_100379	AT	11	intergenic	6	0	WT
STR_10038	AT	13	intergenic	6	0	Mut
STR_10038	AT	13	intergenic	6	0	WT
STR_100380	AT	15	intergenic	6	0	Mut
STR_100380	AT	15	intergenic	6	0	WT
STR_100381	AT	17	intergenic	6	0	Mut
STR_100381	AT	17	intergenic	6	0	WT
STR_100382	A	12	intergenic	6	0	Mut
STR_100382	A	12	intergenic	6	0	WT
STR_100383	A	10	intergenic	6	0	Mut
STR_100383	A	10	intergenic	6	0	WT
STR_100384	AT	26	intergenic	6	0	WT
STR_100384	AT	26	intergenic	6	1	Mut
STR_100385	AAAT	19	intergenic	6	0	Mut
STR_100385	AAAT	19	intergenic	6	0	WT
STR_100386	AAT	32	CDS	6	0	Mut
STR_100386	AAT	32	CDS	6	0	WT
STR_100387	AAT	22	CDS	6	0	Mut
STR_100387	AAT	22	CDS	6	0	WT
STR_100388	AT	18	intron	6	0	Mut
STR_100388	AT	18	intron	6	0	WT
STR_100389	AT	19	intron	6	0	Mut
STR_100389	AT	19	intron	6	0	WT
STR_10039	AT	28	intergenic	1	0	Mut
STR_10039	AT	28	intergenic	3	0	WT
STR_100390	AAAT	27	intron	6	0	Mut
STR_100390	AAAT	27	intron	6	0	WT
STR_100391	A	19	intron	6	0	Mut
STR_100391	A	19	intron	6	0	WT
STR_100392	A	11	intergenic	6	0	Mut
STR_100392	A	11	intergenic	6	0	WT
STR_100393	A	10	intergenic	6	0	Mut
STR_100393	A	10	intergenic	6	0	WT
STR_100394	AT	11	intergenic	6	0	Mut
STR_100394	AT	11	intergenic	6	0	WT
STR_100395	A	12	intergenic	6	0	Mut
STR_100395	A	12	intergenic	6	0	WT
STR_100396	AT	16	intergenic	6	0	Mut
STR_100396	AT	16	intergenic	6	0	WT
STR_100397	AAAT	17	intergenic	6	0	Mut
STR_100397	AAAT	17	intergenic	6	0	WT
STR_100398	A	10	intergenic	6	0	Mut
STR_100398	A	10	intergenic	6	0	WT
STR_100399	AT	14	intergenic	6	0	Mut
STR_100399	AT	14	intergenic	6	0	WT
STR_1004	AT	29	intergenic	6	0	Mut
STR_1004	AT	29	intergenic	6	0	WT
STR_10040	AATAT	15	intergenic	5	0	Mut
STR_10040	AATAT	15	intergenic	5	0	WT
STR_100400	A	11	intron	6	0	Mut
STR_100400	A	11	intron	6	0	WT
STR_100401	A	10	intron	6	0	Mut
STR_100401	A	10	intron	6	0	WT
STR_100402	AT	28	intron	6	0	Mut
STR_100402	AT	28	intron	6	0	WT
STR_100403	AT	18	intron	6	0	Mut
STR_100403	AT	18	intron	6	0	WT
STR_100404	AAAT	15	intron	6	0	Mut
STR_100404	AAAT	15	intron	6	0	WT
STR_100405	AT	15	intron	6	0	Mut
STR_100405	AT	15	intron	6	0	WT
STR_100406	AAAT	32	intron	6	0	Mut
STR_100406	AAAT	32	intron	6	0	WT
STR_100407	AT	52	intron	1	0	Mut
STR_100407	AT	52	intron	3	0	WT
STR_100408	AAAT	15	intergenic	6	0	Mut
STR_100408	AAAT	15	intergenic	6	0	WT
STR_100409	AT	22	intergenic	6	0	Mut
STR_100409	AT	22	intergenic	6	0	WT
STR_10041	A	14	intergenic	5	0	Mut
STR_10041	A	14	intergenic	5	0	WT
STR_100410	AAAT	13	intergenic	6	0	Mut
STR_100410	AAAT	13	intergenic	6	0	WT
STR_100411	A	21	intron	6	0	Mut
STR_100411	A	21	intron	6	0	WT
STR_100412	AT	36	intron	6	0	Mut
STR_100412	AT	36	intron	6	0	WT
STR_100413	AAT	27	CDS	6	0	Mut
STR_100413	AAT	27	CDS	6	0	WT
STR_100414	AAT	12	CDS	6	0	Mut
STR_100414	AAT	12	CDS	6	0	WT
STR_100415	A	12	CDS	6	0	Mut
STR_100415	A	12	CDS	6	0	WT
STR_100416	AAT	21	CDS	6	0	Mut
STR_100416	AAT	21	CDS	6	0	WT
STR_100417	AAT	20	CDS	6	0	Mut
STR_100417	AAT	20	CDS	6	0	WT
STR_100418	AAT	18	CDS	6	0	Mut
STR_100418	AAT	18	CDS	6	0	WT
STR_100419	AAT	27	CDS	6	0	Mut
STR_100419	AAT	27	CDS	6	0	WT
STR_10042	A	16	intergenic	6	0	Mut
STR_10042	A	16	intergenic	6	0	WT
STR_100420	AT	31	intergenic	6	0	Mut
STR_100420	AT	31	intergenic	6	0	WT
STR_100421	AT	13	intergenic	6	0	Mut
STR_100421	AT	13	intergenic	6	0	WT
STR_100422	AT	39	intergenic	3	0	Mut
STR_100422	AT	39	intergenic	4	0	WT
STR_100423	AATAT	23	intergenic	6	0	Mut
STR_100423	AATAT	23	intergenic	6	0	WT
STR_100424	AAAAT	17	intergenic	6	0	Mut
STR_100424	AAAAT	17	intergenic	6	0	WT
STR_100425	A	20	intergenic	6	0	Mut
STR_100425	A	20	intergenic	6	0	WT
STR_100426	A	21	intergenic	2	0	Mut
STR_100426	A	21	intergenic	4	0	WT
STR_100427	A	18	intergenic	6	0	Mut
STR_100427	A	18	intergenic	6	0	WT
STR_100428	A	10	intergenic	6	0	Mut
STR_100428	A	10	intergenic	6	0	WT
STR_100429	AT	31	intergenic	6	0	Mut
STR_100429	AT	31	intergenic	6	0	WT
STR_10043	A	30	intergenic	6	0	Mut
STR_10043	A	30	intergenic	6	0	WT
STR_100430	AT	18	intergenic	6	0	Mut
STR_100430	AT	18	intergenic	6	0	WT
STR_100431	A	17	CDS	6	0	Mut
STR_100431	A	17	CDS	6	0	WT
STR_100432	A	12	CDS	6	0	Mut
STR_100432	A	12	CDS	6	0	WT
STR_100433	A	16	CDS	6	0	Mut
STR_100433	A	16	CDS	6	0	WT
STR_100434	AAT	15	CDS	6	0	Mut
STR_100434	AAT	15	CDS	6	0	WT
STR_100435	AT	11	CDS	6	0	Mut
STR_100435	AT	11	CDS	6	0	WT
STR_100436	AAT	12	CDS	6	0	Mut
STR_100436	AAT	12	CDS	6	0	WT
STR_100437	AT	11	CDS	6	0	Mut
STR_100437	AT	11	CDS	6	0	WT
STR_100438	A	10	CDS	6	0	Mut
STR_100438	A	10	CDS	6	0	WT
STR_100440	AT	34	intron	6	0	Mut
STR_100440	AT	34	intron	6	0	WT
STR_100441	AAAT	19	intron	6	0	Mut
STR_100441	AAAT	19	intron	6	0	WT
STR_100442	A	21	intron	6	0	Mut
STR_100442	A	21	intron	6	0	WT
STR_100443	AT	31	intron	6	0	Mut
STR_100443	AT	31	intron	6	0	WT
STR_100444	AT	31	intron	6	0	Mut
STR_100444	AT	31	intron	6	0	WT
STR_100446	AT	18	intergenic	6	0	Mut
STR_100446	AT	18	intergenic	6	0	WT
STR_100447	AAAT	22	intergenic	6	0	Mut
STR_100447	AAAT	22	intergenic	6	0	WT
STR_100448	A	10	intergenic	6	0	Mut
STR_100448	A	10	intergenic	6	0	WT
STR_100449	AT	27	intergenic	5	0	Mut
STR_100449	AT	27	intergenic	5	0	WT
STR_10045	AATAT	15	intergenic	5	0	Mut
STR_10045	AATAT	15	intergenic	5	0	WT
STR_100450	A	29	intergenic	2	0	Mut
STR_100450	A	29	intergenic	2	0	WT
STR_100451	A	12	intergenic	6	0	Mut
STR_100451	A	12	intergenic	6	0	WT
STR_100452	A	12	intergenic	6	0	Mut
STR_100452	A	12	intergenic	6	0	WT
STR_100453	A	10	intergenic	5	0	Mut
STR_100453	A	10	intergenic	5	0	WT
STR_100454	AT	15	intergenic	5	0	Mut
STR_100454	AT	15	intergenic	5	0	WT
STR_100455	AT	22	intergenic	6	0	Mut
STR_100455	AT	22	intergenic	6	0	WT
STR_100456	AT	30	intergenic	2	0	Mut
STR_100456	AT	30	intergenic	2	0	WT
STR_100457	A	25	intergenic	3	0	WT
STR_100457	A	25	intergenic	4	0	Mut
STR_100458	AT	24	intron	6	0	Mut
STR_100458	AT	24	intron	6	0	WT
STR_100459	AT	25	intron	6	0	Mut
STR_100459	AT	25	intron	6	0	WT
STR_10046	AT	29	intergenic	1	0	Mut
STR_10046	AT	29	intergenic	2	0	WT
STR_100460	AT	28	intron	6	0	Mut
STR_100460	AT	28	intron	6	0	WT
STR_100461	AT	13	intron	6	0	Mut
STR_100461	AT	13	intron	6	0	WT
STR_100462	A	21	intron	6	0	Mut
STR_100462	A	21	intron	6	0	WT
STR_100463	AAAT	13	intron	2	0	Mut
STR_100463	AAAT	13	intron	2	0	WT
STR_100464	AT	41	intron	4	0	Mut
STR_100464	AT	41	intron	4	0	WT
STR_100465	A	18	intron	6	0	Mut
STR_100465	A	18	intron	6	0	WT
STR_100466	AT	26	intron	6	0	Mut
STR_100466	AT	26	intron	6	0	WT
STR_100467	A	15	intron	6	0	Mut
STR_100467	A	15	intron	6	0	WT
STR_100468	A	12	intron	6	0	Mut
STR_100468	A	12	intron	6	0	WT
STR_100469	AT	16	intron	6	0	Mut
STR_100469	AT	16	intron	6	0	WT
STR_10047	A	37	intergenic	1	0	Mut
STR_10047	A	37	intergenic	1	0	WT
STR_100470	A	20	intergenic	6	0	Mut
STR_100470	A	20	intergenic	6	0	WT
STR_100471	A	20	intergenic	6	0	Mut
STR_100471	A	20	intergenic	6	0	WT
STR_100472	AT	30	intergenic	6	0	Mut
STR_100472	AT	30	intergenic	6	0	WT
STR_100473	A	14	intergenic	6	0	Mut
STR_100473	A	14	intergenic	6	0	WT
STR_100474	A	13	intergenic	6	0	Mut
STR_100474	A	13	intergenic	6	0	WT
STR_100475	AT	22	intron	6	0	Mut
STR_100475	AT	22	intron	6	0	WT
STR_100476	AT	30	intron	6	0	Mut
STR_100476	AT	30	intron	6	0	WT
STR_100478	A	10	CDS	6	0	Mut
STR_100478	A	10	CDS	6	0	WT
STR_100479	A	12	CDS	6	0	Mut
STR_100479	A	12	CDS	6	0	WT
STR_10048	AT	31	intergenic	3	0	Mut
STR_10048	AT	31	intergenic	3	0	WT
STR_100480	AAAAT	29	intergenic	6	0	Mut
STR_100480	AAAAT	29	intergenic	6	0	WT
STR_100481	AT	21	intergenic	6	0	Mut
STR_100481	AT	21	intergenic	6	0	WT
STR_100482	A	22	intergenic	6	0	Mut
STR_100482	A	22	intergenic	6	0	WT
STR_100484	A	27	intergenic	6	0	Mut
STR_100484	A	27	intergenic	6	0	WT
STR_100485	A	10	intergenic	5	0	Mut
STR_100485	A	10	intergenic	5	0	WT
STR_100486	A	21	intergenic	3	0	Mut
STR_100486	A	21	intergenic	5	0	WT
STR_100487	A	11	intergenic	5	0	Mut
STR_100487	A	11	intergenic	5	0	WT
STR_100488	AT	18	intergenic	1	0	WT
STR_100488	AT	18	intergenic	2	0	Mut
STR_100489	AT	27	intergenic	2	0	Mut
STR_100489	AT	27	intergenic	2	0	WT
STR_10049	AAT	14	intergenic	6	0	Mut
STR_10049	AAT	14	intergenic	6	0	WT
STR_100490	AT	17	intron	6	0	Mut
STR_100490	AT	17	intron	6	0	WT
STR_100491	AAAT	13	intron	6	0	Mut
STR_100491	AAAT	13	intron	6	0	WT
STR_100492	AT	38	intron	6	0	Mut
STR_100492	AT	38	intron	6	0	WT
STR_100493	A	27	intron	6	0	Mut
STR_100493	A	27	intron	6	0	WT
STR_100494	AAAT	13	intron	6	0	Mut
STR_100494	AAAT	13	intron	6	0	WT
STR_100495	AAAT	15	intron	6	0	Mut
STR_100495	AAAT	15	intron	6	0	WT
STR_100496	AAAT	27	intron	6	0	Mut
STR_100496	AAAT	27	intron	6	0	WT
STR_100497	AAAT	15	intron	6	0	Mut
STR_100497	AAAT	15	intron	6	0	WT
STR_100498	AAAT	23	intron	6	0	Mut
STR_100498	AAAT	23	intron	6	0	WT
STR_100499	AT	45	intron	6	0	Mut
STR_100499	AT	45	intron	6	0	WT
STR_1005	A	10	intergenic	6	0	Mut
STR_1005	A	10	intergenic	6	0	WT
STR_10050	AT	24	intergenic	6	0	Mut
STR_10050	AT	24	intergenic	6	0	WT
STR_100500	AAT	12	CDS	6	0	Mut
STR_100500	AAT	12	CDS	6	0	WT
STR_100501	AAT	14	CDS	6	0	Mut
STR_100501	AAT	14	CDS	6	0	WT
STR_100502	AAT	32	CDS	6	0	Mut
STR_100502	AAT	32	CDS	6	0	WT
STR_100504	A	14	intergenic	6	0	Mut
STR_100504	A	14	intergenic	6	0	WT
STR_100505	AT	38	intergenic	6	0	Mut
STR_100505	AT	38	intergenic	6	0	WT
STR_100506	AAAT	15	intergenic	6	0	Mut
STR_100506	AAAT	15	intergenic	6	0	WT
STR_100507	AT	20	intergenic	5	0	Mut
STR_100507	AT	20	intergenic	6	0	WT
STR_100509	AT	28	intergenic	6	0	Mut
STR_100509	AT	28	intergenic	6	0	WT
STR_10051	A	22	intergenic	6	0	Mut
STR_10051	A	22	intergenic	6	0	WT
STR_100510	A	19	intergenic	6	0	Mut
STR_100510	A	19	intergenic	6	0	WT
STR_100511	AATAT	21	intergenic	6	0	Mut
STR_100511	AATAT	21	intergenic	6	0	WT
STR_100512	A	20	intergenic	6	0	Mut
STR_100512	A	20	intergenic	6	0	WT
STR_100514	AT	24	intergenic	6	0	Mut
STR_100514	AT	24	intergenic	6	0	WT
STR_100515	AT	13	intergenic	6	0	Mut
STR_100515	AT	13	intergenic	6	0	WT
STR_100516	AT	11	intergenic	6	0	Mut
STR_100516	AT	11	intergenic	6	0	WT
STR_100517	AT	19	intergenic	6	0	Mut
STR_100517	AT	19	intergenic	6	0	WT
STR_100518	AT	19	intergenic	6	0	Mut
STR_100518	AT	19	intergenic	6	0	WT
STR_100519	A	12	intergenic	6	0	Mut
STR_100519	A	12	intergenic	6	0	WT
STR_10052	AAAAT	16	intergenic	6	0	Mut
STR_10052	AAAAT	16	intergenic	6	0	WT
STR_100520	A	11	intergenic	6	0	Mut
STR_100520	A	11	intergenic	6	0	WT
STR_100521	A	12	intergenic	6	0	Mut
STR_100521	A	12	intergenic	6	0	WT
STR_100522	AT	28	intergenic	6	0	Mut
STR_100522	AT	28	intergenic	6	0	WT
STR_100523	A	18	intron	6	0	Mut
STR_100523	A	18	intron	6	0	WT
STR_100524	AT	27	intron	5	0	Mut
STR_100524	AT	27	intron	5	0	WT
STR_100525	AAT	18	intron	6	0	Mut
STR_100525	AAT	18	intron	6	0	WT
STR_100526	A	10	intron	6	0	Mut
STR_100526	A	10	intron	6	0	WT
STR_100527	AT	11	intron	6	0	Mut
STR_100527	AT	11	intron	6	0	WT
STR_100528	AT	12	CDS	6	0	Mut
STR_100528	AT	12	CDS	6	0	WT
STR_100529	AAT	25	CDS	6	0	Mut
STR_100529	AAT	25	CDS	6	0	WT
STR_10053	AT	30	intergenic	6	0	Mut
STR_10053	AT	30	intergenic	6	0	WT
STR_100530	AAT	27	CDS	6	0	Mut
STR_100530	AAT	27	CDS	6	0	WT
STR_100531	A	24	CDS	6	0	Mut
STR_100531	A	24	CDS	6	0	WT
STR_100533	AAT	13	CDS	6	0	Mut
STR_100533	AAT	13	CDS	6	0	WT
STR_100534	AT	11	CDS	6	0	Mut
STR_100534	AT	11	CDS	6	0	WT
STR_100535	AT	11	CDS	6	0	Mut
STR_100535	AT	11	CDS	6	0	WT
STR_100536	A	10	CDS	6	0	Mut
STR_100536	A	10	CDS	6	0	WT
STR_100537	A	12	CDS	6	0	Mut
STR_100537	A	12	CDS	6	0	WT
STR_100539	AAT	25	CDS	6	0	Mut
STR_100539	AAT	25	CDS	6	0	WT
STR_10054	AT	11	intergenic	6	0	Mut
STR_10054	AT	11	intergenic	6	0	WT
STR_100541	AAT	13	CDS	6	0	Mut
STR_100541	AAT	13	CDS	6	0	WT
STR_100542	AAT	19	CDS	6	0	Mut
STR_100542	AAT	19	CDS	6	0	WT
STR_100543	AAT	12	CDS	6	0	Mut
STR_100543	AAT	12	CDS	6	0	WT
STR_100544	AT	11	CDS	6	0	Mut
STR_100544	AT	11	CDS	6	0	WT
STR_100545	AAT	22	CDS	6	0	Mut
STR_100545	AAT	22	CDS	6	0	WT
STR_100546	A	16	CDS	6	0	Mut
STR_100546	A	16	CDS	6	0	WT
STR_100547	AAT	12	CDS	6	0	Mut
STR_100547	AAT	12	CDS	6	0	WT
STR_100548	AAT	14	CDS	6	0	Mut
STR_100548	AAT	14	CDS	6	0	WT
STR_100549	A	11	CDS	6	0	Mut
STR_100549	A	11	CDS	6	0	WT
STR_10055	A	11	intergenic	6	0	Mut
STR_10055	A	11	intergenic	6	0	WT
STR_100550	A	15	CDS	6	0	Mut
STR_100550	A	15	CDS	6	0	WT
STR_100551	A	13	CDS	6	0	Mut
STR_100551	A	13	CDS	6	0	WT
STR_100554	A	10	CDS	6	0	Mut
STR_100554	A	10	CDS	6	0	WT
STR_100555	AAT	13	CDS	6	0	Mut
STR_100555	AAT	13	CDS	6	0	WT
STR_100556	AAT	14	CDS	6	0	Mut
STR_100556	AAT	14	CDS	6	0	WT
STR_100557	A	28	intergenic	6	0	Mut
STR_100557	A	28	intergenic	6	0	WT
STR_100558	AAAT	19	intergenic	6	0	Mut
STR_100558	AAAT	19	intergenic	6	0	WT
STR_100559	AT	36	intergenic	6	0	Mut
STR_100559	AT	36	intergenic	6	0	WT
STR_10056	AT	22	intergenic	6	0	Mut
STR_10056	AT	22	intergenic	6	0	WT
STR_100560	AT	22	intergenic	6	0	Mut
STR_100560	AT	22	intergenic	6	0	WT
STR_100562	A	15	intergenic	6	0	Mut
STR_100562	A	15	intergenic	6	0	WT
STR_100563	A	40	intergenic	6	0	Mut
STR_100563	A	40	intergenic	6	0	WT
STR_100564	AT	19	intergenic	6	0	Mut
STR_100564	AT	19	intergenic	6	0	WT
STR_100565	AT	24	intergenic	5	0	Mut
STR_100565	AT	24	intergenic	5	0	WT
STR_100566	A	12	intergenic	5	0	Mut
STR_100566	A	12	intergenic	5	0	WT
STR_100567	AT	13	intergenic	3	0	Mut
STR_100567	AT	13	intergenic	4	0	WT
STR_100568	AT	11	intergenic	3	0	Mut
STR_100568	AT	11	intergenic	4	0	WT
STR_100569	AT	20	intergenic	4	0	Mut
STR_100569	AT	20	intergenic	4	0	WT
STR_10057	A	15	intergenic	6	0	Mut
STR_10057	A	15	intergenic	6	0	WT
STR_100570	AT	16	intergenic	6	0	Mut
STR_100570	AT	16	intergenic	6	0	WT
STR_100571	AAAAT	35	intergenic	6	0	Mut
STR_100571	AAAAT	35	intergenic	6	0	WT
STR_100572	A	27	intergenic	4	0	Mut
STR_100572	A	27	intergenic	4	0	WT
STR_100573	A	10	intergenic	6	0	Mut
STR_100573	A	10	intergenic	6	0	WT
STR_100574	AAAAT	16	intergenic	6	0	Mut
STR_100574	AAAAT	16	intergenic	6	0	WT
STR_100575	AT	33	intergenic	6	0	Mut
STR_100575	AT	33	intergenic	6	0	WT
STR_100576	AAAT	17	intergenic	6	0	Mut
STR_100576	AAAT	17	intergenic	6	0	WT
STR_100577	A	21	intergenic	6	0	Mut
STR_100577	A	21	intergenic	6	0	WT
STR_100578	AATAT	24	intergenic	6	0	Mut
STR_100578	AATAT	24	intergenic	6	0	WT
STR_100579	AT	46	intergenic	5	0	Mut
STR_100579	AT	46	intergenic	6	0	WT
STR_10058	A	22	intergenic	6	0	Mut
STR_10058	A	22	intergenic	6	0	WT
STR_100580	AAAT	32	intergenic	5	0	Mut
STR_100580	AAAT	32	intergenic	6	0	WT
STR_100582	AT	33	intergenic	3	0	Mut
STR_100582	AT	33	intergenic	4	0	WT
STR_100583	AT	14	intergenic	6	0	Mut
STR_100583	AT	14	intergenic	6	0	WT
STR_100584	A	31	intergenic	3	0	Mut
STR_100584	A	31	intergenic	4	0	WT
STR_100585	A	10	intergenic	6	0	Mut
STR_100585	A	10	intergenic	6	0	WT
STR_100586	A	13	intergenic	6	0	Mut
STR_100586	A	13	intergenic	6	0	WT
STR_100587	A	21	intergenic	6	0	Mut
STR_100587	A	21	intergenic	6	0	WT
STR_100588	AT	15	intergenic	6	0	Mut
STR_100588	AT	15	intergenic	6	0	WT
STR_100589	A	10	intergenic	6	0	Mut
STR_100589	A	10	intergenic	6	0	WT
STR_10059	A	24	intergenic	4	0	Mut
STR_10059	A	24	intergenic	5	0	WT
STR_100590	AT	29	intron	6	0	Mut
STR_100590	AT	29	intron	6	0	WT
STR_100591	AAAT	15	intron	6	0	Mut
STR_100591	AAAT	15	intron	6	0	WT
STR_100592	AT	13	intron	6	0	Mut
STR_100592	AT	13	intron	6	0	WT
STR_100593	AAT	12	CDS	6	0	Mut
STR_100593	AAT	12	CDS	6	0	WT
STR_100594	AT	29	intergenic	6	0	Mut
STR_100594	AT	29	intergenic	6	0	WT
STR_100595	AAAT	19	intergenic	6	0	Mut
STR_100595	AAAT	19	intergenic	6	0	WT
STR_100596	AT	11	intergenic	6	0	Mut
STR_100596	AT	11	intergenic	6	0	WT
STR_100597	AAAT	27	intergenic	6	0	Mut
STR_100597	AAAT	27	intergenic	6	0	WT
STR_100598	AAAT	15	intergenic	6	0	Mut
STR_100598	AAAT	15	intergenic	6	0	WT
STR_100599	AT	19	intergenic	6	0	Mut
STR_100599	AT	19	intergenic	6	0	WT
STR_1006	A	18	intergenic	6	0	Mut
STR_1006	A	18	intergenic	6	0	WT
STR_10060	A	13	intergenic	6	0	Mut
STR_10060	A	13	intergenic	6	0	WT
STR_100600	AAAT	31	intergenic	6	0	Mut
STR_100600	AAAT	31	intergenic	6	0	WT
STR_100601	AAAT	19	intergenic	6	0	Mut
STR_100601	AAAT	19	intergenic	6	0	WT
STR_100602	AT	11	intergenic	6	0	Mut
STR_100602	AT	11	intergenic	6	0	WT
STR_100603	AAAT	13	intergenic	6	0	Mut
STR_100603	AAAT	13	intergenic	6	0	WT
STR_100604	A	11	intergenic	6	0	Mut
STR_100604	A	11	intergenic	6	0	WT
STR_100605	AT	31	intergenic	4	0	WT
STR_100605	AT	31	intergenic	5	0	Mut
STR_100606	AT	27	intergenic	6	0	Mut
STR_100606	AT	27	intergenic	6	0	WT
STR_100607	A	15	intergenic	6	0	Mut
STR_100607	A	15	intergenic	6	0	WT
STR_100608	AAAT	17	intergenic	6	0	Mut
STR_100608	AAAT	17	intergenic	6	0	WT
STR_100609	AT	19	intergenic	6	0	Mut
STR_100609	AT	19	intergenic	6	0	WT
STR_10061	A	26	intergenic	4	0	Mut
STR_10061	A	26	intergenic	4	0	WT
STR_100610	A	13	intergenic	2	0	Mut
STR_100610	A	13	intergenic	2	0	WT
STR_100611	A	18	intergenic	5	0	Mut
STR_100611	A	18	intergenic	5	0	WT
STR_100612	A	13	intergenic	6	0	Mut
STR_100612	A	13	intergenic	6	0	WT
STR_100613	A	15	intergenic	5	0	Mut
STR_100613	A	15	intergenic	5	0	WT
STR_100614	A	13	intergenic	3	0	WT
STR_100614	A	13	intergenic	4	0	Mut
STR_100615	A	10	intergenic	6	0	Mut
STR_100615	A	10	intergenic	6	0	WT
STR_100616	A	12	intergenic	6	0	Mut
STR_100616	A	12	intergenic	6	0	WT
STR_100617	AAAT	15	intergenic	6	0	Mut
STR_100617	AAAT	15	intergenic	6	0	WT
STR_100619	AT	37	intergenic	5	0	Mut
STR_100619	AT	37	intergenic	5	0	WT
STR_10062	A	14	intergenic	6	0	Mut
STR_10062	A	14	intergenic	6	0	WT
STR_100620	A	24	intron	6	0	Mut
STR_100620	A	24	intron	6	0	WT
STR_100621	A	12	intron	6	0	Mut
STR_100621	A	12	intron	6	0	WT
STR_100622	AAAT	17	intron	6	0	Mut
STR_100622	AAAT	17	intron	6	0	WT
STR_100623	AAAT	15	intron	6	0	Mut
STR_100623	AAAT	15	intron	6	0	WT
STR_100624	A	11	CDS	6	0	Mut
STR_100624	A	11	CDS	6	0	WT
STR_100625	A	12	intergenic	6	0	Mut
STR_100625	A	12	intergenic	6	0	WT
STR_100626	AAAAT	17	intergenic	6	0	Mut
STR_100626	AAAAT	17	intergenic	6	0	WT
STR_100627	A	21	intergenic	6	0	Mut
STR_100627	A	21	intergenic	6	0	WT
STR_100628	A	21	intergenic	6	0	Mut
STR_100628	A	21	intergenic	6	0	WT
STR_100629	AAAT	14	intergenic	6	0	Mut
STR_100629	AAAT	14	intergenic	6	0	WT
STR_10063	AAAAT	16	intergenic	6	0	Mut
STR_10063	AAAAT	16	intergenic	6	0	WT
STR_100630	AT	25	intron	6	0	Mut
STR_100630	AT	25	intron	6	0	WT
STR_100631	AT	11	intron	6	0	Mut
STR_100631	AT	11	intron	6	0	WT
STR_100632	A	16	intron	6	0	Mut
STR_100632	A	16	intron	6	0	WT
STR_100633	AT	13	intron	6	0	Mut
STR_100633	AT	13	intron	6	0	WT
STR_100634	AT	22	intron	6	0	Mut
STR_100634	AT	22	intron	6	0	WT
STR_100635	AT	14	intron	6	0	Mut
STR_100635	AT	14	intron	6	0	WT
STR_100636	A	14	CDS	6	0	Mut
STR_100636	A	14	CDS	6	0	WT
STR_100637	AT	15	intron	6	0	Mut
STR_100637	AT	15	intron	6	0	WT
STR_100638	AT	44	intron	6	0	Mut
STR_100638	AT	44	intron	6	0	WT
STR_100639	A	29	intron	6	0	Mut
STR_100639	A	29	intron	6	0	WT
STR_10064	AT	27	intergenic	6	0	Mut
STR_10064	AT	27	intergenic	6	0	WT
STR_100640	A	23	intron	6	0	Mut
STR_100640	A	23	intron	6	0	WT
STR_100641	AAAT	15	intron	6	0	Mut
STR_100641	AAAT	15	intron	6	0	WT
STR_100642	AAAT	17	intron	6	0	Mut
STR_100642	AAAT	17	intron	6	0	WT
STR_100644	A	16	intergenic	6	0	Mut
STR_100644	A	16	intergenic	6	0	WT
STR_100645	AAAAT	16	intergenic	6	0	Mut
STR_100645	AAAAT	16	intergenic	6	0	WT
STR_100646	AT	11	intergenic	6	0	Mut
STR_100646	AT	11	intergenic	6	0	WT
STR_100647	AT	28	intergenic	6	0	Mut
STR_100647	AT	28	intergenic	6	0	WT
STR_100648	AT	32	intergenic	4	0	Mut
STR_100648	AT	32	intergenic	6	0	WT
STR_100649	AT	42	intergenic	4	0	Mut
STR_100649	AT	42	intergenic	5	0	WT
STR_100650	A	12	intergenic	6	0	Mut
STR_100650	A	12	intergenic	6	0	WT
STR_100651	A	36	intergenic	6	0	Mut
STR_100651	A	36	intergenic	6	0	WT
STR_100652	AT	22	intergenic	6	0	Mut
STR_100652	AT	22	intergenic	6	0	WT
STR_100653	A	10	intergenic	6	0	Mut
STR_100653	A	10	intergenic	6	0	WT
STR_100654	A	10	intergenic	6	0	Mut
STR_100654	A	10	intergenic	6	0	WT
STR_100655	AT	27	intergenic	6	0	Mut
STR_100655	AT	27	intergenic	6	0	WT
STR_100656	AT	24	intron	6	0	Mut
STR_100656	AT	24	intron	6	0	WT
STR_100657	AAT	18	CDS	6	0	Mut
STR_100657	AAT	18	CDS	6	0	WT
STR_100658	AAT	27	CDS	6	0	Mut
STR_100658	AAT	27	CDS	6	0	WT
STR_100659	A	10	CDS	6	0	Mut
STR_100659	A	10	CDS	6	0	WT
STR_100660	AT	30	intron	6	0	Mut
STR_100660	AT	30	intron	6	0	WT
STR_100661	A	15	CDS	6	0	Mut
STR_100661	A	15	CDS	6	0	WT
STR_100662	AAT	12	CDS	6	0	Mut
STR_100662	AAT	12	CDS	6	0	WT
STR_100663	AAT	12	CDS	6	0	Mut
STR_100663	AAT	12	CDS	6	0	WT
STR_100665	AATAT	15	CDS	6	0	Mut
STR_100665	AATAT	15	CDS	6	0	WT
STR_100666	AT	14	CDS	6	0	Mut
STR_100666	AT	14	CDS	6	0	WT
STR_100667	A	12	CDS	6	0	Mut
STR_100667	A	12	CDS	6	0	WT
STR_100668	AAT	23	CDS	6	0	Mut
STR_100668	AAT	23	CDS	6	0	WT
STR_100669	A	15	intron	6	0	Mut
STR_100669	A	15	intron	6	0	WT
STR_10067	A	16	intergenic	6	0	Mut
STR_10067	A	16	intergenic	6	0	WT
STR_100670	AAAT	13	intron	6	0	Mut
STR_100670	AAAT	13	intron	6	0	WT
STR_100671	AT	22	intron	6	0	Mut
STR_100671	AT	22	intron	6	0	WT
STR_100672	AT	12	intergenic	6	0	Mut
STR_100672	AT	12	intergenic	6	0	WT
STR_100673	A	20	intergenic	4	0	Mut
STR_100673	A	20	intergenic	4	0	WT
STR_100674	A	18	intergenic	5	0	Mut
STR_100674	A	18	intergenic	5	0	WT
STR_100675	AT	19	intergenic	5	0	Mut
STR_100675	AT	19	intergenic	5	0	WT
STR_100676	AT	11	intergenic	6	0	Mut
STR_100676	AT	11	intergenic	6	0	WT
STR_100677	A	30	intergenic	5	0	Mut
STR_100677	A	30	intergenic	5	0	WT
STR_100678	AT	28	intergenic	4	0	WT
STR_100678	AT	28	intergenic	5	0	Mut
STR_10068	A	24	intergenic	6	0	Mut
STR_10068	A	24	intergenic	6	0	WT
STR_100680	A	11	intergenic	6	0	Mut
STR_100680	A	11	intergenic	6	0	WT
STR_100681	AATAT	17	CDS	6	0	Mut
STR_100681	AATAT	17	CDS	6	0	WT
STR_100682	A	18	CDS	5	0	WT
STR_100682	A	18	CDS	6	0	Mut
STR_100683	AT	17	intron	6	0	Mut
STR_100683	AT	17	intron	6	0	WT
STR_100684	A	29	intron	4	0	Mut
STR_100684	A	29	intron	5	0	WT
STR_100685	A	16	intron	2	0	Mut
STR_100685	A	16	intron	2	0	WT
STR_100686	AT	32	intron	5	0	Mut
STR_100686	AT	32	intron	5	0	WT
STR_100687	AT	26	intron	4	0	Mut
STR_100687	AT	26	intron	4	0	WT
STR_100688	AAAT	19	intron	4	0	Mut
STR_100688	AAAT	19	intron	4	0	WT
STR_100689	A	22	intron	5	0	Mut
STR_100689	A	22	intron	5	0	WT
STR_10069	A	10	intergenic	6	0	Mut
STR_10069	A	10	intergenic	6	0	WT
STR_100690	AT	13	intron	6	0	Mut
STR_100690	AT	13	intron	6	0	WT
STR_100691	AT	32	intron	6	0	Mut
STR_100691	AT	32	intron	6	0	WT
STR_100693	AT	22	intron	6	0	Mut
STR_100693	AT	22	intron	6	0	WT
STR_100694	A	17	intron	6	0	Mut
STR_100694	A	17	intron	6	0	WT
STR_100695	AT	14	intron	6	0	Mut
STR_100695	AT	14	intron	6	0	WT
STR_100696	A	10	CDS	6	0	Mut
STR_100696	A	10	CDS	6	0	WT
STR_100697	AT	31	intron	6	0	Mut
STR_100697	AT	31	intron	6	0	WT
STR_100698	AT	11	intron	6	0	Mut
STR_100698	AT	11	intron	6	0	WT
STR_100699	AAAT	19	intron	6	0	Mut
STR_100699	AAAT	19	intron	6	0	WT
STR_1007	A	16	intergenic	6	0	Mut
STR_1007	A	16	intergenic	6	0	WT
STR_10070	AT	19	intergenic	6	0	Mut
STR_10070	AT	19	intergenic	6	0	WT
STR_100701	AT	12	intron	6	0	Mut
STR_100701	AT	12	intron	6	0	WT
STR_100702	A	23	intergenic	6	0	Mut
STR_100702	A	23	intergenic	6	0	WT
STR_100703	A	19	intergenic	6	0	Mut
STR_100703	A	19	intergenic	6	0	WT
STR_100704	AT	11	intron	6	0	Mut
STR_100704	AT	11	intron	6	0	WT
STR_100705	A	27	intron	6	0	Mut
STR_100705	A	27	intron	6	0	WT
STR_100706	AATAT	27	intron	6	0	Mut
STR_100706	AATAT	27	intron	6	0	WT
STR_100707	AT	20	intron	6	0	Mut
STR_100707	AT	20	intron	6	0	WT
STR_100708	AAAT	13	intergenic	6	0	Mut
STR_100708	AAAT	13	intergenic	6	0	WT
STR_10071	A	10	intergenic	6	0	Mut
STR_10071	A	10	intergenic	6	0	WT
STR_100710	AT	31	intergenic	2	0	Mut
STR_100710	AT	31	intergenic	3	0	WT
STR_100711	A	26	intergenic	1	0	Mut
STR_100711	A	26	intergenic	1	0	WT
STR_100713	A	11	intergenic	6	0	Mut
STR_100713	A	11	intergenic	6	0	WT
STR_100714	A	18	intergenic	3	0	Mut
STR_100714	A	18	intergenic	4	0	WT
STR_100716	AT	29	intergenic	4	0	Mut
STR_100716	AT	29	intergenic	6	0	WT
STR_100717	AAAT	13	intergenic	6	0	Mut
STR_100717	AAAT	13	intergenic	6	0	WT
STR_100718	A	27	intergenic	3	0	Mut
STR_100718	A	27	intergenic	3	0	WT
STR_100719	AT	18	intergenic	5	0	Mut
STR_100719	AT	18	intergenic	5	0	WT
STR_10072	AT	35	intergenic	6	0	Mut
STR_10072	AT	35	intergenic	6	0	WT
STR_100720	AT	25	intergenic	6	0	Mut
STR_100720	AT	25	intergenic	6	0	WT
STR_100721	A	15	intergenic	6	0	Mut
STR_100721	A	15	intergenic	6	0	WT
STR_100722	A	10	CDS	6	0	Mut
STR_100722	A	10	CDS	6	0	WT
STR_100723	AT	11	CDS	6	0	Mut
STR_100723	AT	11	CDS	6	0	WT
STR_100724	A	10	CDS	6	0	Mut
STR_100724	A	10	CDS	6	0	WT
STR_100725	AAT	22	CDS	6	0	Mut
STR_100725	AAT	22	CDS	6	0	WT
STR_100726	AAT	17	CDS	6	0	Mut
STR_100726	AAT	17	CDS	6	0	WT
STR_100727	AAT	17	CDS	6	0	Mut
STR_100727	AAT	17	CDS	6	0	WT
STR_100728	A	25	intergenic	6	0	Mut
STR_100728	A	25	intergenic	6	0	WT
STR_100729	AT	38	intergenic	6	0	Mut
STR_100729	AT	38	intergenic	6	0	WT
STR_10073	A	10	intergenic	6	0	Mut
STR_10073	A	10	intergenic	6	0	WT
STR_100730	A	15	intergenic	5	0	Mut
STR_100730	A	15	intergenic	5	0	WT
STR_100731	AT	24	intergenic	4	0	WT
STR_100731	AT	24	intergenic	5	0	Mut
STR_100732	AAAT	13	intergenic	6	0	Mut
STR_100732	AAAT	13	intergenic	6	0	WT
STR_100734	AT	29	intergenic	6	0	Mut
STR_100734	AT	29	intergenic	6	0	WT
STR_100735	AT	21	intergenic	6	0	Mut
STR_100735	AT	21	intergenic	6	0	WT
STR_100736	AAAT	13	intergenic	6	0	Mut
STR_100736	AAAT	13	intergenic	6	0	WT
STR_100737	A	11	intergenic	6	0	Mut
STR_100737	A	11	intergenic	6	0	WT
STR_100738	AT	22	intergenic	6	0	Mut
STR_100738	AT	22	intergenic	6	0	WT
STR_100739	A	13	intergenic	6	0	Mut
STR_100739	A	13	intergenic	6	0	WT
STR_10074	AAT	27	intergenic	6	0	Mut
STR_10074	AAT	27	intergenic	6	0	WT
STR_100740	AT	19	intergenic	6	0	Mut
STR_100740	AT	19	intergenic	6	0	WT
STR_100741	AAAT	15	intergenic	6	0	Mut
STR_100741	AAAT	15	intergenic	6	0	WT
STR_100743	A	19	intergenic	6	0	Mut
STR_100743	A	19	intergenic	6	0	WT
STR_100745	A	12	intergenic	1	0	WT
STR_100746	AAAAT	19	intergenic	1	0	WT
STR_100749	AAAT	27	intergenic	4	0	Mut
STR_100749	AAAT	27	intergenic	4	0	WT
STR_10075	AT	23	intergenic	6	0	Mut
STR_10075	AT	23	intergenic	6	0	WT
STR_100750	A	23	intergenic	5	0	Mut
STR_100750	A	23	intergenic	5	0	WT
STR_100751	A	13	intergenic	6	0	Mut
STR_100751	A	13	intergenic	6	0	WT
STR_100752	AT	19	intergenic	6	0	Mut
STR_100752	AT	19	intergenic	6	0	WT
STR_100753	A	15	intergenic	6	0	Mut
STR_100753	A	15	intergenic	6	0	WT
STR_100754	AAAAT	17	intergenic	6	0	Mut
STR_100754	AAAAT	17	intergenic	6	0	WT
STR_100755	A	14	intergenic	6	0	Mut
STR_100755	A	14	intergenic	6	0	WT
STR_100756	AT	25	intergenic	6	0	Mut
STR_100756	AT	25	intergenic	6	0	WT
STR_100757	AAAAT	24	intergenic	6	0	Mut
STR_100757	AAAAT	24	intergenic	6	0	WT
STR_100758	A	10	intergenic	6	0	Mut
STR_100758	A	10	intergenic	6	0	WT
STR_100759	AT	28	intergenic	6	0	Mut
STR_100759	AT	28	intergenic	6	0	WT
STR_10076	AAAT	19	intergenic	6	0	Mut
STR_10076	AAAT	19	intergenic	6	0	WT
STR_100762	A	19	CDS	6	0	Mut
STR_100762	A	19	CDS	6	0	WT
STR_100763	A	10	CDS	6	0	Mut
STR_100763	A	10	CDS	6	0	WT
STR_100764	AT	11	CDS	6	0	Mut
STR_100764	AT	11	CDS	6	0	WT
STR_100765	A	13	CDS	6	0	Mut
STR_100765	A	13	CDS	6	0	WT
STR_100766	A	25	intergenic	6	0	Mut
STR_100766	A	25	intergenic	6	0	WT
STR_100767	A	26	intergenic	6	0	Mut
STR_100767	A	26	intergenic	6	0	WT
STR_100768	AT	27	intergenic	6	0	Mut
STR_100768	AT	27	intergenic	6	0	WT
STR_100769	AT	12	intergenic	6	0	Mut
STR_100769	AT	12	intergenic	6	0	WT
STR_10077	AT	11	intron	6	0	Mut
STR_10077	AT	11	intron	6	0	WT
STR_100770	A	14	intergenic	6	0	Mut
STR_100770	A	14	intergenic	6	0	WT
STR_100771	A	17	intergenic	1	0	Mut
STR_100772	AT	54	intergenic	1	0	WT
STR_100773	AAAT	21	intergenic	4	0	Mut
STR_100773	AAAT	21	intergenic	4	0	WT
STR_100774	AT	18	intergenic	6	0	Mut
STR_100774	AT	18	intergenic	6	0	WT
STR_100775	AT	12	intron	6	0	Mut
STR_100775	AT	12	intron	6	0	WT
STR_100776	AAT	19	intron	6	0	Mut
STR_100776	AAT	19	intron	6	0	WT
STR_100777	A	22	intron	6	0	Mut
STR_100777	A	22	intron	6	0	WT
STR_100778	A	10	CDS	6	0	Mut
STR_100778	A	10	CDS	6	0	WT
STR_100779	AT	18	intron	6	0	Mut
STR_100779	AT	18	intron	6	0	WT
STR_10078	AT	11	intron	6	0	Mut
STR_10078	AT	11	intron	6	0	WT
STR_100780	A	24	intron	6	0	Mut
STR_100780	A	24	intron	6	0	WT
STR_100781	AT	28	intron	6	0	Mut
STR_100781	AT	28	intron	6	0	WT
STR_100782	AT	24	intron	6	0	Mut
STR_100782	AT	24	intron	6	0	WT
STR_100783	A	14	intergenic	6	0	Mut
STR_100783	A	14	intergenic	6	0	WT
STR_100784	A	11	intergenic	6	0	Mut
STR_100784	A	11	intergenic	6	0	WT
STR_100785	A	22	intron	6	0	Mut
STR_100785	A	22	intron	6	0	WT
STR_100786	AT	18	intron	6	0	Mut
STR_100786	AT	18	intron	6	0	WT
STR_100787	A	16	intron	6	0	Mut
STR_100787	A	16	intron	6	0	WT
STR_100788	A	10	CDS	6	0	Mut
STR_100788	A	10	CDS	6	0	WT
STR_100789	A	10	CDS	6	0	Mut
STR_100789	A	10	CDS	6	0	WT
STR_10079	AT	18	intron	6	0	Mut
STR_10079	AT	18	intron	6	0	WT
STR_100790	A	10	CDS	6	0	Mut
STR_100790	A	10	CDS	6	0	WT
STR_100791	A	18	CDS	6	0	Mut
STR_100791	A	18	CDS	6	0	WT
STR_100792	AAT	18	CDS	6	0	Mut
STR_100792	AAT	18	CDS	6	0	WT
STR_100794	A	18	CDS	6	0	Mut
STR_100794	A	18	CDS	6	0	WT
STR_100795	AAT	17	CDS	6	0	Mut
STR_100795	AAT	17	CDS	6	0	WT
STR_100796	AAT	32	CDS	6	0	Mut
STR_100796	AAT	32	CDS	6	0	WT
STR_100797	AAT	27	CDS	6	0	Mut
STR_100797	AAT	27	CDS	6	0	WT
STR_100798	AAT	21	CDS	6	0	Mut
STR_100798	AAT	21	CDS	6	0	WT
STR_100799	A	11	CDS	6	0	Mut
STR_100799	A	11	CDS	6	0	WT
STR_1008	AT	18	intergenic	6	0	Mut
STR_1008	AT	18	intergenic	6	0	WT
STR_10080	A	33	intron	6	0	Mut
STR_10080	A	33	intron	6	0	WT
STR_100800	A	10	CDS	6	0	Mut
STR_100800	A	10	CDS	6	0	WT
STR_100801	AAT	12	CDS	6	0	Mut
STR_100801	AAT	12	CDS	6	0	WT
STR_100802	A	16	CDS	6	0	Mut
STR_100802	A	16	CDS	6	0	WT
STR_100803	A	15	CDS	6	0	Mut
STR_100803	A	15	CDS	6	0	WT
STR_100804	AAT	15	CDS	6	0	Mut
STR_100804	AAT	15	CDS	6	0	WT
STR_100805	A	11	CDS	6	0	Mut
STR_100805	A	11	CDS	6	0	WT
STR_100806	AAT	19	CDS	6	0	Mut
STR_100806	AAT	19	CDS	6	0	WT
STR_100807	A	10	CDS	6	0	Mut
STR_100807	A	10	CDS	6	0	WT
STR_100808	A	12	CDS	6	0	Mut
STR_100808	A	12	CDS	6	0	WT
STR_10081	AT	13	CDS	6	0	Mut
STR_10081	AT	13	CDS	6	0	WT
STR_100810	A	11	intergenic	6	0	Mut
STR_100810	A	11	intergenic	6	0	WT
STR_100812	A	23	intergenic	6	0	Mut
STR_100812	A	23	intergenic	6	0	WT
STR_100813	A	12	intergenic	6	0	Mut
STR_100813	A	12	intergenic	6	0	WT
STR_100814	AT	13	intergenic	6	0	Mut
STR_100814	AT	13	intergenic	6	0	WT
STR_100816	A	10	intergenic	6	0	Mut
STR_100816	A	10	intergenic	6	0	WT
STR_100817	A	17	intergenic	6	0	Mut
STR_100817	A	17	intergenic	6	0	WT
STR_100818	A	27	intergenic	6	0	Mut
STR_100818	A	27	intergenic	6	0	WT
STR_100819	A	10	intergenic	6	0	Mut
STR_100819	A	10	intergenic	6	0	WT
STR_10082	AAT	27	CDS	6	0	Mut
STR_10082	AAT	27	CDS	6	0	WT
STR_100820	AT	24	intergenic	6	0	Mut
STR_100820	AT	24	intergenic	6	0	WT
STR_100821	A	23	intergenic	6	0	Mut
STR_100821	A	23	intergenic	6	0	WT
STR_100822	AT	26	intergenic	6	0	Mut
STR_100822	AT	26	intergenic	6	0	WT
STR_100823	AAAT	22	intergenic	6	0	Mut
STR_100823	AAAT	22	intergenic	6	0	WT
STR_100824	A	11	intron	6	0	Mut
STR_100824	A	11	intron	6	0	WT
STR_100825	AT	24	intron	6	0	Mut
STR_100825	AT	24	intron	6	0	WT
STR_100826	AT	14	intron	6	0	Mut
STR_100826	AT	14	intron	6	0	WT
STR_100827	A	12	intron	6	0	Mut
STR_100827	A	12	intron	6	0	WT
STR_100828	AT	31	intron	6	0	Mut
STR_100828	AT	31	intron	6	0	WT
STR_100829	AT	20	intron	6	0	Mut
STR_100829	AT	20	intron	6	0	WT
STR_10083	AAT	17	CDS	6	0	Mut
STR_10083	AAT	17	CDS	6	0	WT
STR_100830	A	14	intron	6	0	Mut
STR_100830	A	14	intron	6	0	WT
STR_100831	A	12	CDS	6	0	Mut
STR_100831	A	12	CDS	6	0	WT
STR_100832	A	19	intergenic	6	0	Mut
STR_100832	A	19	intergenic	6	0	WT
STR_100833	AT	33	intergenic	6	0	Mut
STR_100833	AT	33	intergenic	6	0	WT
STR_100834	AAAT	19	intergenic	6	0	Mut
STR_100834	AAAT	19	intergenic	6	0	WT
STR_100835	AT	25	intergenic	6	0	Mut
STR_100835	AT	25	intergenic	6	0	WT
STR_100836	AAAT	29	intergenic	6	0	Mut
STR_100836	AAAT	29	intergenic	6	0	WT
STR_100837	A	18	intergenic	6	0	Mut
STR_100837	A	18	intergenic	6	0	WT
STR_100838	AT	30	intron	6	0	WT
STR_100838	AT	30	intron	6	1	Mut
STR_100839	AAT	14	intron	6	0	Mut
STR_100839	AAT	14	intron	6	0	WT
STR_10084	AAT	17	CDS	6	0	Mut
STR_10084	AAT	17	CDS	6	0	WT
STR_100840	AAAT	18	intron	6	0	Mut
STR_100840	AAAT	18	intron	6	0	WT
STR_100841	AAT	13	CDS	6	0	Mut
STR_100841	AAT	13	CDS	6	0	WT
STR_100842	AT	11	intergenic	6	0	Mut
STR_100842	AT	11	intergenic	6	0	WT
STR_100843	AT	11	intergenic	6	0	Mut
STR_100843	AT	11	intergenic	6	0	WT
STR_100844	AT	11	intergenic	6	0	Mut
STR_100844	AT	11	intergenic	6	0	WT
STR_100845	A	12	intergenic	6	0	Mut
STR_100845	A	12	intergenic	6	0	WT
STR_100846	A	30	intergenic	6	0	Mut
STR_100846	A	30	intergenic	6	0	WT
STR_100847	A	16	intergenic	6	0	Mut
STR_100847	A	16	intergenic	6	0	WT
STR_100848	AT	21	intergenic	6	0	Mut
STR_100848	AT	21	intergenic	6	0	WT
STR_100849	AT	29	intergenic	1	0	WT
STR_100851	A	10	intergenic	6	0	Mut
STR_100851	A	10	intergenic	6	0	WT
STR_100852	A	11	intergenic	6	0	Mut
STR_100852	A	11	intergenic	6	0	WT
STR_100853	AT	28	intergenic	6	0	Mut
STR_100853	AT	28	intergenic	6	0	WT
STR_100854	AT	21	intergenic	6	0	Mut
STR_100854	AT	21	intergenic	6	0	WT
STR_100855	A	19	intergenic	6	0	Mut
STR_100855	A	19	intergenic	6	0	WT
STR_100858	AT	16	intergenic	6	0	Mut
STR_100858	AT	16	intergenic	6	0	WT
STR_100859	AT	11	intergenic	6	0	Mut
STR_100859	AT	11	intergenic	6	0	WT
STR_10086	A	11	CDS	6	0	Mut
STR_10086	A	11	CDS	6	0	WT
STR_100860	AAAT	18	intergenic	6	0	Mut
STR_100860	AAAT	18	intergenic	6	0	WT
STR_100861	A	25	intergenic	6	0	Mut
STR_100861	A	25	intergenic	6	0	WT
STR_100862	AAT	23	CDS	6	0	Mut
STR_100862	AAT	23	CDS	6	0	WT
STR_100863	A	15	intergenic	6	0	Mut
STR_100863	A	15	intergenic	6	0	WT
STR_100864	A	14	intergenic	6	0	Mut
STR_100864	A	14	intergenic	6	0	WT
STR_100865	AT	28	intergenic	6	0	Mut
STR_100865	AT	28	intergenic	6	0	WT
STR_100866	A	12	intron	6	0	Mut
STR_100866	A	12	intron	6	0	WT
STR_100867	AT	18	intron	6	0	Mut
STR_100867	AT	18	intron	6	0	WT
STR_100868	AT	12	intron	6	0	Mut
STR_100868	AT	12	intron	6	0	WT
STR_100869	AT	35	intron	6	0	Mut
STR_100869	AT	35	intron	6	0	WT
STR_10087	A	10	CDS	6	0	Mut
STR_10087	A	10	CDS	6	0	WT
STR_100871	A	17	intron	6	0	Mut
STR_100871	A	17	intron	6	0	WT
STR_100872	A	16	intron	6	0	Mut
STR_100872	A	16	intron	6	0	WT
STR_100873	A	13	intron	6	0	Mut
STR_100873	A	13	intron	6	0	WT
STR_100874	AT	11	intron	4	0	Mut
STR_100874	AT	11	intron	4	0	WT
STR_100875	A	32	intron	6	0	Mut
STR_100875	A	32	intron	6	0	WT
STR_100876	A	25	intron	5	0	Mut
STR_100876	A	25	intron	5	0	WT
STR_100877	AT	21	intron	6	0	Mut
STR_100877	AT	21	intron	6	0	WT
STR_100878	AT	11	intron	6	0	Mut
STR_100878	AT	11	intron	6	0	WT
STR_100879	AT	17	intron	6	0	Mut
STR_100879	AT	17	intron	6	0	WT
STR_100880	A	39	intron	6	0	Mut
STR_100880	A	39	intron	6	0	WT
STR_100881	AAT	26	intergenic	6	0	Mut
STR_100881	AAT	26	intergenic	6	0	WT
STR_100882	AT	31	intergenic	6	0	Mut
STR_100882	AT	31	intergenic	6	0	WT
STR_100883	A	20	intergenic	6	0	Mut
STR_100883	A	20	intergenic	6	0	WT
STR_100884	AT	30	intergenic	4	0	Mut
STR_100884	AT	30	intergenic	4	0	WT
STR_100885	AT	30	intergenic	6	0	Mut
STR_100885	AT	30	intergenic	6	0	WT
STR_100886	A	14	intergenic	6	0	Mut
STR_100886	A	14	intergenic	6	0	WT
STR_100887	AT	27	intron	6	0	Mut
STR_100887	AT	27	intron	6	0	WT
STR_100889	AAAAT	16	intron	6	0	Mut
STR_100889	AAAAT	16	intron	6	0	WT
STR_10089	A	10	CDS	6	0	Mut
STR_10089	A	10	CDS	6	0	WT
STR_100890	A	14	intron	6	0	Mut
STR_100890	A	14	intron	6	0	WT
STR_100891	AAAT	13	intergenic	6	0	Mut
STR_100891	AAAT	13	intergenic	6	0	WT
STR_100892	AT	24	intergenic	6	0	Mut
STR_100892	AT	24	intergenic	6	0	WT
STR_100893	A	18	intergenic	6	0	Mut
STR_100893	A	18	intergenic	6	0	WT
STR_100894	AT	19	intergenic	6	0	Mut
STR_100894	AT	19	intergenic	6	0	WT
STR_100895	A	15	intergenic	6	0	Mut
STR_100895	A	15	intergenic	6	0	WT
STR_100896	AT	36	intergenic	6	0	Mut
STR_100896	AT	36	intergenic	6	0	WT
STR_100897	A	20	intergenic	6	0	Mut
STR_100897	A	20	intergenic	6	0	WT
STR_100898	A	17	intergenic	6	0	Mut
STR_100898	A	17	intergenic	6	0	WT
STR_100899	AT	15	intergenic	6	0	Mut
STR_100899	AT	15	intergenic	6	0	WT
STR_1009	AT	16	intergenic	5	0	Mut
STR_1009	AT	16	intergenic	5	0	WT
STR_10090	AAT	15	CDS	6	0	Mut
STR_10090	AAT	15	CDS	6	0	WT
STR_100902	A	23	intergenic	6	0	Mut
STR_100902	A	23	intergenic	6	0	WT
STR_100903	A	11	intergenic	5	0	Mut
STR_100903	A	11	intergenic	5	0	WT
STR_100904	A	11	intergenic	4	0	Mut
STR_100904	A	11	intergenic	4	0	WT
STR_100905	AT	16	intergenic	3	0	WT
STR_100905	AT	16	intergenic	4	0	Mut
STR_100906	AT	11	intergenic	6	0	Mut
STR_100906	AT	11	intergenic	6	0	WT
STR_100907	A	10	intergenic	6	0	Mut
STR_100907	A	10	intergenic	6	0	WT
STR_100908	A	24	intergenic	6	0	Mut
STR_100908	A	24	intergenic	6	0	WT
STR_100909	AT	25	intron	6	0	Mut
STR_100909	AT	25	intron	6	0	WT
STR_100911	A	29	intron	5	0	Mut
STR_100911	A	29	intron	6	0	WT
STR_100912	AT	30	intron	6	0	Mut
STR_100912	AT	30	intron	6	0	WT
STR_100913	AAAT	31	intron	6	0	Mut
STR_100913	AAAT	31	intron	6	0	WT
STR_100914	AATAT	15	intergenic	6	0	Mut
STR_100914	AATAT	15	intergenic	6	0	WT
STR_100915	AATAT	24	intergenic	6	0	Mut
STR_100915	AATAT	24	intergenic	6	0	WT
STR_100916	AAAT	13	intergenic	6	0	Mut
STR_100916	AAAT	13	intergenic	6	0	WT
STR_100917	A	13	intergenic	6	0	Mut
STR_100917	A	13	intergenic	6	0	WT
STR_100918	A	16	intergenic	6	0	Mut
STR_100918	A	16	intergenic	6	0	WT
STR_100919	AT	29	intergenic	3	0	Mut
STR_100919	AT	29	intergenic	3	0	WT
STR_10092	AAT	15	CDS	6	0	Mut
STR_10092	AAT	15	CDS	6	0	WT
STR_100920	AT	33	intergenic	2	0	WT
STR_100922	AT	12	intergenic	5	0	Mut
STR_100922	AT	12	intergenic	6	0	WT
STR_100924	AT	12	intergenic	6	0	Mut
STR_100924	AT	12	intergenic	6	0	WT
STR_100925	A	10	CDS	6	0	Mut
STR_100925	A	10	CDS	6	0	WT
STR_100926	A	12	CDS	6	0	Mut
STR_100926	A	12	CDS	6	0	WT
STR_100927	AAT	23	CDS	6	0	Mut
STR_100927	AAT	23	CDS	6	0	WT
STR_100928	AAT	13	CDS	6	0	Mut
STR_100928	AAT	13	CDS	6	0	WT
STR_100929	A	11	CDS	6	0	Mut
STR_100929	A	11	CDS	6	0	WT
STR_10093	A	15	CDS	6	0	Mut
STR_10093	A	15	CDS	6	0	WT
STR_100930	AAT	14	CDS	6	0	Mut
STR_100930	AAT	14	CDS	6	0	WT
STR_100931	AAT	14	CDS	6	0	Mut
STR_100931	AAT	14	CDS	6	0	WT
STR_100932	AAT	13	CDS	6	0	Mut
STR_100932	AAT	13	CDS	6	0	WT
STR_100934	AT	15	intergenic	6	0	Mut
STR_100934	AT	15	intergenic	6	0	WT
STR_100935	AAAAT	15	intergenic	6	0	Mut
STR_100935	AAAAT	15	intergenic	6	0	WT
STR_100936	AATAT	22	intergenic	6	0	Mut
STR_100936	AATAT	22	intergenic	6	0	WT
STR_100937	A	14	intergenic	6	0	Mut
STR_100937	A	14	intergenic	6	0	WT
STR_100938	AT	29	intergenic	1	0	Mut
STR_100938	AT	29	intergenic	1	0	WT
STR_100939	AT	13	intergenic	1	0	Mut
STR_100939	AT	13	intergenic	1	0	WT
STR_10094	AT	11	CDS	6	0	Mut
STR_10094	AT	11	CDS	6	0	WT
STR_100940	AT	37	intergenic	4	0	Mut
STR_100940	AT	37	intergenic	5	0	WT
STR_100941	AAAT	23	intergenic	5	0	Mut
STR_100941	AAAT	23	intergenic	6	0	WT
STR_100942	AT	31	intergenic	6	0	Mut
STR_100942	AT	31	intergenic	6	0	WT
STR_100943	A	15	intergenic	6	0	Mut
STR_100943	A	15	intergenic	6	0	WT
STR_100944	AT	11	CDS	6	0	Mut
STR_100944	AT	11	CDS	6	0	WT
STR_100945	AAT	17	CDS	6	0	Mut
STR_100945	AAT	17	CDS	6	0	WT
STR_100946	A	10	CDS	6	0	Mut
STR_100946	A	10	CDS	6	0	WT
STR_100947	AAT	20	CDS	6	0	Mut
STR_100947	AAT	20	CDS	6	0	WT
STR_100948	AT	11	CDS	6	0	Mut
STR_100948	AT	11	CDS	6	0	WT
STR_100949	AAT	14	CDS	6	0	Mut
STR_100949	AAT	14	CDS	6	0	WT
STR_10095	A	12	CDS	6	0	Mut
STR_10095	A	12	CDS	6	0	WT
STR_100950	AT	11	CDS	6	0	Mut
STR_100950	AT	11	CDS	6	0	WT
STR_100951	AAT	27	CDS	6	0	Mut
STR_100951	AAT	27	CDS	6	0	WT
STR_100952	AT	11	CDS	6	0	Mut
STR_100952	AT	11	CDS	6	0	WT
STR_100953	AAT	17	CDS	6	0	Mut
STR_100953	AAT	17	CDS	6	0	WT
STR_100954	AT	11	CDS	6	0	Mut
STR_100954	AT	11	CDS	6	0	WT
STR_100955	AAT	20	CDS	6	0	Mut
STR_100955	AAT	20	CDS	6	0	WT
STR_100956	AT	11	CDS	6	0	Mut
STR_100956	AT	11	CDS	6	0	WT
STR_100957	A	10	CDS	6	0	Mut
STR_100957	A	10	CDS	6	0	WT
STR_100958	AT	20	intergenic	6	0	Mut
STR_100958	AT	20	intergenic	6	0	WT
STR_100959	A	16	intergenic	6	0	Mut
STR_100959	A	16	intergenic	6	0	WT
STR_10096	A	15	CDS	6	0	Mut
STR_10096	A	15	CDS	6	0	WT
STR_100961	AT	32	intergenic	6	0	Mut
STR_100961	AT	32	intergenic	6	0	WT
STR_100962	AT	12	intergenic	6	0	Mut
STR_100962	AT	12	intergenic	6	0	WT
STR_100963	AAT	12	CDS	6	0	Mut
STR_100963	AAT	12	CDS	6	0	WT
STR_100966	AT	32	intergenic	6	0	Mut
STR_100966	AT	32	intergenic	6	0	WT
STR_100967	A	25	intergenic	6	0	Mut
STR_100967	A	25	intergenic	6	0	WT
STR_100968	AT	18	intergenic	6	0	Mut
STR_100968	AT	18	intergenic	6	0	WT
STR_100969	AT	37	intergenic	6	0	Mut
STR_100969	AT	37	intergenic	6	0	WT
STR_10097	A	14	CDS	6	0	Mut
STR_10097	A	14	CDS	6	0	WT
STR_100970	AT	11	intergenic	6	0	Mut
STR_100970	AT	11	intergenic	6	0	WT
STR_100971	AT	11	intergenic	6	0	Mut
STR_100971	AT	11	intergenic	6	0	WT
STR_100972	AT	15	intergenic	6	0	Mut
STR_100972	AT	15	intergenic	6	0	WT
STR_100973	AT	12	intergenic	6	0	Mut
STR_100973	AT	12	intergenic	6	0	WT
STR_100974	A	10	intergenic	6	0	Mut
STR_100974	A	10	intergenic	6	0	WT
STR_100975	AAT	19	intergenic	6	0	Mut
STR_100975	AAT	19	intergenic	6	0	WT
STR_100976	AT	31	intergenic	6	0	Mut
STR_100976	AT	31	intergenic	6	0	WT
STR_100977	AAAT	23	intergenic	6	0	Mut
STR_100977	AAAT	23	intergenic	6	0	WT
STR_100978	A	10	intergenic	6	0	Mut
STR_100978	A	10	intergenic	6	0	WT
STR_100979	AT	43	intergenic	5	0	Mut
STR_100979	AT	43	intergenic	5	0	WT
STR_100980	AT	11	intergenic	6	0	Mut
STR_100980	AT	11	intergenic	6	0	WT
STR_100981	A	27	intergenic	6	0	Mut
STR_100981	A	27	intergenic	6	0	WT
STR_100983	A	13	intergenic	6	0	Mut
STR_100983	A	13	intergenic	6	0	WT
STR_100984	A	32	intergenic	6	0	Mut
STR_100984	A	32	intergenic	6	0	WT
STR_100985	AAAAT	17	intergenic	6	0	Mut
STR_100985	AAAAT	17	intergenic	6	0	WT
STR_100986	AT	46	intergenic	6	0	Mut
STR_100986	AT	46	intergenic	6	0	WT
[truncated: 219,597+ more rows]

## Sheet: Table S5
Table S5. Genome sequence data for this study.
Clone	Sequencer	Number of reads	Mean depth of mapping data‡	Median depth of mapping data‡
Mut P0	HiSeq XTM Ten	24,122,772†	140.6×	152×
Mut1	HiSeq XTM Ten	21,339,686†	128.3×	134.0×
Mut2	HiSeq XTM Ten	17,545,654†	105.6×	111.0×
Mut3	HiSeq XTM Ten	25,414,000†	152.7×	161.0×
Mut4	HiSeq XTM Ten	14,451,942†	86.0×	89.0×
Mut5	HiSeq XTM Ten	16,791,570†	100.7×	105.0×
Mut6	HiSeq XTM Ten	12,342,570†	73.7×	77.0×
WT P0	HiSeq XTM Ten	16,479,266†	95.8×	102.0×
WT1	HiSeq XTM Ten	16,823,908†	101.4×	107.0×
WT2	HiSeq XTM Ten	20,814,820†	125.6×	133.0×
WT3	HiSeq XTM Ten	22,736,648†	136.3×	145.0×
WT4	HiSeq XTM Ten	22,991,874†	139.0×	146.0×
WT5	HiSeq XTM Ten	20,091,438†	121.8×	130.0×
WT6	HiSeq XTM Ten	25,814,064†	155.6×	164.0×
Mut P0	MinION	279615	87.3×	86.0×
Mut1	MinION	421910	101.0×	101.0×
Mut2	MinION	323669	85.5×	85.0×
Mut3	MinION	414850	92.6×	92.0×
Mut4	MinION	358148	94.5×	94.0×
Mut5	MinION	380570	104.0×	104.0×
Mut6	MinION	421124	104.8×	105.0×
WT P0	MinION	305222	88.2×	87.0×
WT1	MinION	423283	103.0×	102.0×
WT2	MinION	337465	85.9×	85.0×
WT3	MinION	318846	90.5×	90.0×
†Number of reads after quality trimming; ‡Mean and median depths were estimated with mosdepth (Pedersen BS et al. 2018).

## Sheet: Table S6
Table S6. Variants of Mut P0 compared to WT P0.
Chromosome	Position	Genotype of WT P0	Genotype of Mut P0	Region	Gene	Product	Variant type	Amino acid change
Pf3D7_01_v3	133447	C	CAT	Intron	PF3D7_0103000	vacuolar protein sorting-associated protein 51, putative
Pf3D7_01_v3	445960	GTATATATA	G	Intergenic
Pf3D7_02_v3	616503	C	CATAT	Intergenic
Pf3D7_02_v3	814482	T	TTA	Intron	PF3D7_0220300	Plasmodium exported protein, unknown function
Pf3D7_03_v3	566371	C	CAT	Intergenic
Pf3D7_03_v3	630529	A	AATAT	Intergenic
Pf3D7_03_v3	701672	A	ATAT	Exon	PF3D7_0317300	conserved Plasmodium protein, unknown function	Inframe variant
Pf3D7_03_v3	903389	CATAAATAA	C	Intergenic
Pf3D7_04_v3	327745	T	TTA	Intergenic
Pf3D7_04_v3	968644	T	TATATA	Intergenic
Pf3D7_05_v3	407949	C	CATAT	Intergenic
Pf3D7_05_v3	713611	C	CATAT	Intron	PF3D7_0516900	60S ribosomal protein L2
Pf3D7_05_v3	1223948	G	GTA	Intergenic
Pf3D7_07_v3	406970	AATAT	A	small nucleolar RNA	PF3D7_0709050	small nucleolar RNA
Pf3D7_07_v3	542655	T	TATATAATATA	Intergenic
Pf3D7_07_v3	575244	AAT	A	Intergenic
Pf3D7_07_v3	721590	T	TTATA	Intergenic
Pf3D7_07_v3	850817	CTAT	C	Exon	PF3D7_0719400	conserved Plasmodium protein, unknown function	Inframe variant
Pf3D7_07_v3	886874	C	CAT	Intron	PF3D7_0720500	conserved protein, unknown function
Pf3D7_08_v3	13855	G	A	Intergenic
Pf3D7_08_v3	13886	C	T	Intergenic
Pf3D7_08_v3	912059	AATAAAT	A	Intergenic
Pf3D7_08_v3	1354810	G	GTATTA	Intergenic
Pf3D7_09_v3	489821	T	TTA	Intron	PF3D7_0910600	SNARE protein
Pf3D7_10_v3	811927	C	CAT	Intron	PF3D7_1020000	RNA-binding protein 34, putative
Pf3D7_10_v3	1252874	G	GTA	Intergenic
Pf3D7_10_v3	1547914	TTA	T	Intergenic
Pf3D7_11_v3	20589	A	G	Intergenic
Pf3D7_11_v3	205045	T	TTATA	Intron	PF3D7_1104700	DNA-directed RNA polymerase III subunit RPC8, putative
Pf3D7_11_v3	415182	C	CATAT	Intron	PF3D7_1110400	RNA-binding protein, putative
Pf3D7_11_v3	1577178	A	AAT	Intron	PF3D7_1139500	AAA family ATPase, putative, unspecified product
Pf3D7_12_v3	310410	T	TTATA	Intergenic
Pf3D7_12_v3	873503	T	C	Exon	PF3D7_1221900	conserved Plasmodium membrane protein, unknown function	missense variant	p.Ile480Val
Pf3D7_12_v3	1617835	G	GTA	Intergenic
Pf3D7_12_v3	2090525	A	G	Intergenic
Pf3D7_13_v3	990643	T	TATATATA	Intergenic
Pf3D7_13_v3	1374175	T	C	Exon	PF3D7_1333600	U3 small nucleolar RNA-associated protein 4, putative	missense variant	p.Thr1075Ala
Pf3D7_14_v3	18559	G	GTATAT	Intron	PF3D7_1400500	rifin
Pf3D7_14_v3	92612	G	GTATA	Intron	PF3D7_1402500	ribosomal protein S27a, putative
Pf3D7_14_v3	1083309	C	A	Exon	PF3D7_1427500	DNA mismatch repair protein MSH2, putative	missense variant	p.Pro513Thr
Pf3D7_14_v3	1083314	A	T	Exon	PF3D7_1427500	DNA mismatch repair protein MSH2, putative	synonymous variant	p.Val514Val
Pf3D7_14_v3	2356282	C	T	Exon	PF3D7_1457400	conserved Plasmodium protein, unknown function	synonymous variant	p.Leu1766Leu
Pf3D7_14_v3	2481718	T	TTATTA	Intron	PF3D7_1460900	apicoplast ribosomal protein S10, putative
Highlighted variants were introduced into the genome of Mut0 with CRISPR/Cas9.

## Sheet: Table S7
Table S7. List of single nucleotide variants.
Chromosome	Position	Genomic type†	Genotype of progenitor	Genotype of offspring	Clone	Region	Gene	Product	Variant type	Amino acid change
Pf3D7_01_v3	309367	Core	A	T	Mut4	Intergenic
Pf3D7_01_v3	387644	Core	A	T	WT4	Exon	PF3D7_0109950	conserved protein, unknown function	missense variant	p.Asp117Val
Pf3D7_02_v3	41615	SubtelomericHypervariable	A	G	WT3	Exon	PF3D7_0200500	rifin	missense variant	p.Val338Ala
Pf3D7_02_v3	67232	SubtelomericHypervariable	A	T	WT5	Exon	PF3D7_0201300	stevor	missense variant	p.Lys202Ile
Pf3D7_02_v3	816560	Core	T	G	WT5	Intergenic
Pf3D7_02_v3	934360	SubtelomericRepeat	T	C	WT3	Intergenic
Pf3D7_03_v3	189459	Core	T	C	Mut4	Intergenic
Pf3D7_03_v3	211034	Core	T	C	WT2	Intergenic
Pf3D7_03_v3	423374	Core	A	T	Mut2	Intron	PF3D7_0310100	calcium-dependent protein kinase 3
Pf3D7_04_v3	7375	SubtelomericRepeat	G	C	Mut1	Intergenic
Pf3D7_04_v3	620286	Core	G	A	Mut5	Exon	PF3D7_0413700	lysine decarboxylase-like protein, putative	missense variant	p.Pro173Ser
Pf3D7_05_v3	260825	Core	A	G	WT3	Intergenic
Pf3D7_05_v3	1329191	SubtelomericHypervariable	G	C	WT6	Intergenic
Pf3D7_06_v3	129926	Core	G	T	Mut2	Exon	PF3D7_0603200	mitochondrial chaperone BCS1, putative	missense variant	p.Ala436Ser
Pf3D7_06_v3	623119	Core	T	C	WT3	Exon	PF3D7_0615100	enoyl-acyl carrier reductase	synonymous variant	p.Arg401Arg
Pf3D7_07_v3	1426873	SubtelomericHypervariable	C	G	Mut4	Intergenic
Pf3D7_07_v3	1444725	SubtelomericRepeat	C	T	WT1	Intergenic
Pf3D7_08_v3	24927	SubtelomericHypervariable	T	C	Mut2	Exon	PF3D7_0800100	erythrocyte membrane protein 1, PfEMP1	synonymous variant	p.Tyr1189Tyr
Pf3D7_08_v3	356686	Core	T	G	Mut3	Exon	PF3D7_0806700	conserved Plasmodium membrane protein, unknown function	missense variant	p.Tyr739Asp
Pf3D7_08_v3	561662	Core	A	C	Mut6	Exon	PF3D7_0811200	ER membrane protein complex subunit 1, putative	missense variant	p.Asn263Thr
Pf3D7_09_v3	649016	Core	G	C	WT6	Exon	PF3D7_0915300	heptatricopeptide repeat-containing protein, putative	missense variant	p.Thr34Arg
Pf3D7_09_v3	1339257	Core	T	C	Mut4	Intron	PF3D7_0933900	conserved Plasmodium protein, unknown function
Pf3D7_09_v3	1397791	Core	T	A	Mut2	Intergenic
Pf3D7_10_v3	100331	Core	T	C	Mut1	Exon	PF3D7_1001900	Plasmodium exported protein (hyp16), unknown function	missense variant	p.Ser11Gly
Pf3D7_10_v3	404039	Core	A	G	WT6	Exon	PF3D7_1010100	PI31 domain-containing protein, putative	missense variant	p.Ile121Val
Pf3D7_10_v3	1013277	Core	C	T	WT6	Intergenic
Pf3D7_11_v3	1073751	Core	A	G	Mut1	Intron	PF3D7_1127600	CRAL/TRIO domain-containing protein, putative
Pf3D7_11_v3	1159217	Core	T	A	Mut2	Intergenic
Pf3D7_11_v3	1386806	Core	A	T	Mut3	Intergenic
Pf3D7_12_v3	18216	SubtelomericHypervariable	G	A	Mut4	Exon	PF3D7_1200100	erythrocyte membrane protein 1, PfEMP1	missense variant	p.Arg415Lys
Pf3D7_12_v3	67106	Core	G	C	WT2	Intergenic
Pf3D7_12_v3	352510	Core	A	T	Mut6	Intron	PF3D7_1207700	41-3 protein
Pf3D7_12_v3	400434	Core	T	A	Mut2	Exon	PF3D7_1208500	conserved Plasmodium protein, unknown function	missense variant	p.Asn272Tyr
Pf3D7_12_v3	2224160	SubtelomericHypervariable	T	A	Mut6	Intergenic
Pf3D7_13_v3	266836	Core	C	A	Mut5	Exon	PF3D7_1305300	translational activator GCN1, putative	missense variant	p.Cys116Phe
Pf3D7_13_v3	1464282	Core	T	C	WT1	Intergenic
Pf3D7_13_v3	2315181	Core	A	T	Mut2	Exon	PF3D7_1358300	rhomboid protease ROM7, putative	missense variant	p.Phe100Tyr
Pf3D7_13_v3	2513754	Core	G	C	WT3	Exon	PF3D7_1362700	conserved Plasmodium protein, unknown function	missense variant	p.Asp1134His
Pf3D7_13_v3	2701575	Core	C	G	WT6	Exon	PF3D7_1367800	secreted ookinete protein, putative	synonymous variant	p.Ser116Ser
Pf3D7_13_v3	2894769	SubtelomericRepeat	C	A	Mut1	Intergenic
Pf3D7_13_v3	2922492	SubtelomericRepeat	T	C	WT3	Intergenic
Pf3D7_14_v3	59858	Core	T	A	Mut2	Intergenic
Pf3D7_14_v3	595777	Core	A	T	Mut4	Exon	PF3D7_1414700	ubiquitin carboxyl-terminal hydrolase, putative	missense variant	p.Ile457Asn
Pf3D7_14_v3	780019	Core	C	A	WT5	rRNA	PF3D7_1418700	5S ribosomal RNA
Pf3D7_14_v3	1106767	Core	T	A	Mut5	Intergenic
Pf3D7_14_v3	1270291	Core	T	A	WT4	Exon	PF3D7_1432300	conserved Plasmodium protein, unknown function	missense variant	p.Asn1401Ile
Pf3D7_14_v3	3068781	Core	T	C	WT6	Intergenic
Pf3D7_14_v3	3288184	SubtelomericHypervariable	A	G	Mut3	Intergenic
† Genomic types were defined by Miles et al. 2016.

## Sheet: Table S8
Table S8. Representative repeat motifs.
Representative motif	Equivalent motifs	The count of STR loci in the core genome regions of P. falciparum 3D7	Motif size	Ratio	Cumulative ratio	Note
A	A=T	46600	1	0.376651	0.376651
AT	AT=TA	43490	2	0.351514	0.728165
AAT	AAT=ATA=ATT=TAA=TAT=TTA	10973	3	0.0886908	0.816856
AAAT	AAAT=AATA=ATAA=ATTT=TAAA=TATT=TTAT=TTTA	9017	4	0.0728811	0.889737
AAAAT	AAAAT=AAATA=AATAA=ATAAA=ATTTT=TAAAA=TATTT=TTATT=TTTAT=TTTTA	2737	5	0.0221222	0.911859	The most abundant five motifs account for about 90% of the total.
AATAT	AATAT=ATAAT=ATATA=ATATT=ATTAT=TAATA=TATAA=TATAT=TATTA=TTATA	1509	5	0.0121967	0.924056
ATC	ATC=ATG=CAT=GAT=TCA=TGA	972	3	0.00785632	0.931912
ACAT	ACAT=ATAC=ATGT=CATA=GTAT=TACA=TATG=TGTA	946	4	0.00764617	0.939558
AAATAT	AAATAT=AATATA=ATAAAT=ATATAA=ATATTT=ATTTAT=TAAATA=TATAAA=TATATT=TATTTA=TTATAT=TTTATA	625	6	0.00505165	0.94461
AAAAAT	AAAAAT=AAAATA=AAATAA=AATAAA=ATAAAA=ATTTTT=TAAAAA=TATTTT=TTATTT=TTTATT=TTTTAT=TTTTTA	528	6	0.00426763	0.948877	The most abundant ten motifs account for about 95% of the total.
AAG	AAG=AGA=CTT=GAA=TCT=TTC	527	3	0.00425955	0.953137
AAC	AAC=ACA=CAA=GTT=TGT=TTG	366	3	0.00295825	0.956095
AC	AC=CA=GT=TG	329	2	0.00265919	0.958754
AAAG	AAAG=AAGA=AGAA=CTTT=GAAA=TCTT=TTCT=TTTC	310	4	0.00250562	0.96126
AAAAG	AAAAG=AAAGA=AAGAA=AGAAA=CTTTT=GAAAA=TCTTT=TTCTT=TTTCT=TTTTC	305	5	0.0024652	0.963725
AAAAAG	AAAAAG=AAAAGA=AAAGAA=AAGAAA=AGAAAA=CTTTTT=GAAAAA=TCTTTT=TTCTTT=TTTCTT=TTTTCT=TTTTTC	265	6	0.0021419	0.965867
AAAAAAT	AAAAAAT=AAAAATA=AAAATAA=AAATAAA=AATAAAA=ATAAAAA=ATTTTTT=TAAAAAA=TATTTTT=TTATTTT=TTTATTT=TTTTATT=TTTTTAT=TTTTTTA	251	7	0.00202874	0.967896
ACT	ACT=AGT=CTA=GTA=TAC=TAG	216	3	0.00174585	0.969642
AATATAT	AATATAT=ATAATAT=ATATAAT=ATATATA=ATATATT=ATATTAT=ATTATAT=TAATATA=TATAATA=TATATAA=TATATAT=TATATTA=TATTATA=TTATATA	215	7	0.00173777	0.971379
AAATATAT	AAATATAT=AATATATA=ATAAATAT=ATATAAAT=ATATATAA=ATATATTT=ATATTTAT=ATTTATAT=TAAATATA=TATAAATA=TATATAAA=TATATATT=TATATTTA=TATTTATA=TTATATAT=TTTATATA	192	8	0.00155187	0.972931	The most abundant 20 motifs account for about 97% of the total.
AAAC	AAAC=AACA=ACAA=CAAA=GTTT=TGTT=TTGT=TTTG	184	4	0.00148721	0.974418
AAAAAAAT	AAAAAAAT=AAAAAATA=AAAAATAA=AAAATAAA=AAATAAAA=AATAAAAA=ATAAAAAA=ATTTTTTT=TAAAAAAA=TATTTTTT=TTATTTTT=TTTATTTT=TTTTATTT=TTTTTATT=TTTTTTAT=TTTTTTTA	136	8	0.00109924	0.975518
AAAAC	AAAAC=AAACA=AACAA=ACAAA=CAAAA=GTTTT=TGTTT=TTGTT=TTTGT=TTTTG	132	5	0.00106691	0.976585
AATATATAT	AATATATAT=ATAATATAT=ATATAATAT=ATATATAAT=ATATATATA=ATATATATT=ATATATTAT=ATATTATAT=ATTATATAT=TAATATATA=TATAATATA=TATATAATA=TATATATAA=TATATATAT=TATATATTA=TATATTATA=TATTATATA=TTATATATA	129	9	0.00104266	0.977627
AATT	AATT=ATTA=TAAT=TTAA	89	4	0.000719355	0.978347
AAATT	AAATT=AATTA=AATTT=ATTAA=ATTTA=TAAAT=TAATT=TTAAA=TTAAT=TTTAA	88	5	0.000711272	0.979058
AG	AG=CT=GA=TC	83	2	0.000670859	0.979729
AAAAAAG	AAAAAAG=AAAAAGA=AAAAGAA=AAAGAAA=AAGAAAA=AGAAAAA=CTTTTTT=GAAAAAA=TCTTTTT=TTCTTTT=TTTCTTT=TTTTCTT=TTTTTCT=TTTTTTC	83	7	0.000670859	0.9804
ACATATAT	ACATATAT=ATACATAT=ATATACAT=ATATATAC=ATATATGT=ATATGTAT=ATGTATAT=CATATATA=GTATATAT=TACATATA=TATACATA=TATATACA=TATATATG=TATATGTA=TATGTATA=TGTATATA	82	8	0.000662776	0.981062
AAAAAAAAT	AAAAAAAAT=AAAAAAATA=AAAAAATAA=AAAAATAAA=AAAATAAAA=AAATAAAAA=AATAAAAAA=ATAAAAAAA=ATTTTTTTT=TAAAAAAAA=TATTTTTTT=TTATTTTTT=TTTATTTTT=TTTTATTTT=TTTTTATTT=TTTTTTATT=TTTTTTTAT=TTTTTTTTA	70	9	0.000565785	0.981628	The most abundant 30 motifs account for about 98% of the total.
AAAATAAT	AAAATAAT=AAATAATA=AATAAAAT=AATAATAA=ATAAAATA=ATAATAAA=ATTATTTT=ATTTTATT=TAAAATAA=TAATAAAA=TATTATTT=TATTTTAT=TTATTATT=TTATTTTA=TTTATTAT=TTTTATTA	59	8	0.000476876	0.982105
AATG	AATG=ATGA=ATTC=CATT=GAAT=TCAT=TGAA=TTCA	58	4	0.000468793	0.982574
AAATG	AAATG=AATGA=ATGAA=ATTTC=CATTT=GAAAT=TCATT=TGAAA=TTCAT=TTTCA	57	5	0.00046071	0.983035
ACATAT	ACATAT=ATACAT=ATATAC=ATATGT=ATGTAT=CATATA=GTATAT=TACATA=TATACA=TATATG=TATGTA=TGTATA	54	6	0.000436462	0.983471
AAATAAT	AAATAAT=AATAAAT=AATAATA=ATAAATA=ATAATAA=ATTATTT=ATTTATT=TAAATAA=TAATAAA=TATTATT=TATTTAT=TTATTAT=TTATTTA=TTTATTA	54	7	0.000436462	0.983907
AATGAT	AATGAT=ATAATG=ATCATT=ATGATA=ATTATC=CATTAT=GATAAT=TAATGA=TATCAT=TCATTA=TGATAA=TTATCA	53	6	0.00042838	0.984336
AAACAT	AAACAT=AACATA=ACATAA=ATAAAC=ATGTTT=CATAAA=GTTTAT=TAAACA=TATGTT=TGTTTA=TTATGT=TTTATG	51	6	0.000412214	0.984748
AAAAAC	AAAAAC=AAAACA=AAACAA=AACAAA=ACAAAA=CAAAAA=GTTTTT=TGTTTT=TTGTTT=TTTGTT=TTTTGT=TTTTTG	45	6	0.000363719	0.985112
AAAATG	AAAATG=AAATGA=AATGAA=ATGAAA=ATTTTC=CATTTT=GAAAAT=TCATTT=TGAAAA=TTCATT=TTTCAT=TTTTCA	45	6	0.000363719	0.985476
AATAGT	AATAGT=ACTATT=AGTAAT=ATAGTA=ATTACT=CTATTA=GTAATA=TAATAG=TACTAT=TAGTAA=TATTAC=TTACTA	42	6	0.000339471	0.985815
AATAATATG	AATAATATG=AATATGAAT=ATAATATGA=ATATGAATA=ATATTATTC=ATGAATAAT=ATTATTCAT=ATTCATATT=CATATTATT=GAATAATAT=TAATATGAA=TATGAATAA=TATTATTCA=TATTCATAT=TCATATTAT=TGAATAATA=TTATTCATA=TTCATATTA	42	9	0.000339471	0.986154
AAAATAT	AAAATAT=AAATATA=AATATAA=ATAAAAT=ATATAAA=ATATTTT=ATTTTAT=TAAAATA=TATAAAA=TATATTT=TATTTTA=TTATATT=TTTATAT=TTTTATA	39	7	0.000315223	0.98647
AGAT	AGAT=ATAG=ATCT=CTAT=GATA=TAGA=TATC=TCTA	35	4	0.000282892	0.986753
AATTAT	AATTAT=ATAATT=ATTATA=TAATTA=TATAAT=TTATAA	35	6	0.000282892	0.987035
AAAAATAT	AAAAATAT=AAAATATA=AAATATAA=AATATAAA=ATAAAAAT=ATATAAAA=ATATTTTT=ATTTTTAT=TAAAAATA=TATAAAAA=TATATTTT=TATTTTTA=TTATATTT=TTTATATT=TTTTATAT=TTTTTATA	35	8	0.000282892	0.987318
AACAAT	AACAAT=AATAAC=ACAATA=ATAACA=ATTGTT=CAATAA=GTTATT=TAACAA=TATTGT=TGTTAT=TTATTG=TTGTTA	33	6	0.000266727	0.987585
AAAAAAAG	AAAAAAAG=AAAAAAGA=AAAAAGAA=AAAAGAAA=AAAGAAAA=AAGAAAAA=AGAAAAAA=CTTTTTTT=GAAAAAAA=TCTTTTTT=TTCTTTTT=TTTCTTTT=TTTTCTTT=TTTTTCTT=TTTTTTCT=TTTTTTTC	31	8	0.000250562	0.987836
AAAATT	AAAATT=AAATTA=AATTAA=AATTTT=ATTAAA=ATTTTA=TAAAAT=TAATTT=TTAAAA=TTAATT=TTTAAT=TTTTAA	30	6	0.000242479	0.988078
AAAAAAAAG	AAAAAAAAG=AAAAAAAGA=AAAAAAGAA=AAAAAGAAA=AAAAGAAAA=AAAGAAAAA=AAGAAAAAA=AGAAAAAAA=CTTTTTTTT=GAAAAAAAA=TCTTTTTTT=TTCTTTTTT=TTTCTTTTT=TTTTCTTTT=TTTTTCTTT=TTTTTTCTT=TTTTTTTCT=TTTTTTTTC	30	9	0.000242479	0.988321
AGG	AGG=CCT=CTC=GAG=GGA=TCC	28	3	0.000226314	0.988547
AATAC	AATAC=ACAAT=ATACA=ATTGT=CAATA=GTATT=TACAA=TATTG=TGTAT=TTGTA	27	5	0.000218231	0.988765
AACAATATG	AACAATATG=AATATGAAC=ACAATATGA=ATATGAACA=ATATTGTTC=ATGAACAAT=ATTGTTCAT=CAATATGAA=CATATTGTT=GAACAATAT=GTTCATATT=TATGAACAA=TATTGTTCA=TCATATTGT=TGAACAATA=TGTTCATAT=TTCATATTG=TTGTTCATA	27	9	0.000218231	0.988983
C	C=G	26	1	0.000210149	0.989194
AAAAATT	AAAAATT=AAAATTA=AAATTAA=AATTAAA=AATTTTT=ATTAAAA=ATTTTTA=TAAAAAT=TAATTTT=TTAAAAA=TTAATTT=TTTAATT=TTTTAAT=TTTTTAA	24	7	0.000193983	0.989387
ATATC	ATATC=ATATG=ATCAT=ATGAT=CATAT=GATAT=TATCA=TATGA=TCATA=TGATA	22	5	0.000177818	0.989565
AAAAGG	AAAAGG=AAAGGA=AAGGAA=AGGAAA=CCTTTT=CTTTTC=GAAAAG=GGAAAA=TCCTTT=TTCCTT=TTTCCT=TTTTCC	22	6	0.000177818	0.989743
AAACATAT	AAACATAT=AACATATA=ACATATAA=ATAAACAT=ATATAAAC=ATATGTTT=ATGTTTAT=CATATAAA=GTTTATAT=TAAACATA=TATAAACA=TATATGTT=TATGTTTA=TGTTTATA=TTATATGT=TTTATATG	22	8	0.000177818	0.989921
AAATGT	AAATGT=AATGTA=ACATTT=ATGTAA=ATTTAC=CATTTA=GTAAAT=TAAATG=TACATT=TGTAAA=TTACAT=TTTACA	21	6	0.000169735	0.990091
AAAGG	AAAGG=AAGGA=AGGAA=CCTTT=CTTTC=GAAAG=GGAAA=TCCTT=TTCCT=TTTCC	19	5	0.00015357	0.990244
AAAGAT	AAAGAT=AAGATA=AGATAA=ATAAAG=ATCTTT=CTTTAT=GATAAA=TAAAGA=TATCTT=TCTTTA=TTATCT=TTTATC	19	6	0.00015357	0.990398	The most abundant 60 motifs account for about 99% of the total.
ACC	ACC=CAC=CCA=GGT=GTG=TGG	18	3	0.000145487	0.990543
AAATC	AAATC=AATCA=ATCAA=ATTTG=CAAAT=GATTT=TCAAA=TGATT=TTGAT=TTTGA	18	5	0.000145487	0.990689
AAGATG	AAGATG=AGATGA=ATCTTC=ATGAAG=CATCTT=CTTCAT=GAAGAT=GATGAA=TCATCT=TCTTCA=TGAAGA=TTCATC	18	6	0.000145487	0.990834
AATAATAT	AATAATAT=AATATAAT=ATAATAAT=ATAATATA=ATATAATA=ATATTATT=ATTATATT=ATTATTAT=TAATAATA=TAATATAA=TATAATAA=TATATTAT=TATTATAT=TATTATTA=TTATATTA=TTATTATA	18	8	0.000145487	0.99098
AAAAAAATG	AAAAAAATG=AAAAAATGA=AAAAATGAA=AAAATGAAA=AAATGAAAA=AATGAAAAA=ATGAAAAAA=ATTTTTTTC=CATTTTTTT=GAAAAAAAT=TCATTTTTT=TGAAAAAAA=TTCATTTTT=TTTCATTTT=TTTTCATTT=TTTTTCATT=TTTTTTCAT=TTTTTTTCA	18	9	0.000145487	0.991125
AAAGAG	AAAGAG=AAGAGA=AGAAAG=AGAGAA=CTCTTT=CTTTCT=GAAAGA=GAGAAA=TCTCTT=TCTTTC=TTCTCT=TTTCTC	17	6	0.000137405	0.991263
AAATAATAT	AAATAATAT=AATAATATA=AATATAAAT=ATAAATAAT=ATAATATAA=ATATAAATA=ATATTATTT=ATTATTTAT=ATTTATATT=TAAATAATA=TAATATAAA=TATAAATAA=TATATTATT=TATTATTTA=TATTTATAT=TTATATTAT=TTATTTATA=TTTATATTA	17	9	0.000137405	0.9914
AACAATAAT	AACAATAAT=AATAACAAT=AATAATAAC=ACAATAATA=ATAACAATA=ATAATAACA=ATTATTGTT=ATTGTTATT=CAATAATAA=GTTATTATT=TAACAATAA=TAATAACAA=TATTATTGT=TATTGTTAT=TGTTATTAT=TTATTATTG=TTATTGTTA=TTGTTATTA	16	9	0.000129322	0.991529
AAATAC	AAATAC=AATACA=ACAAAT=ATACAA=ATTTGT=CAAATA=GTATTT=TACAAA=TATTTG=TGTATT=TTGTAT=TTTGTA	15	6	0.00012124	0.991651
AGATAT	AGATAT=ATAGAT=ATATAG=ATATCT=ATCTAT=CTATAT=GATATA=TAGATA=TATAGA=TATATC=TATCTA=TCTATA	15	6	0.00012124	0.991772
AATAATGAT	AATAATGAT=AATGATAAT=ATAATAATG=ATAATGATA=ATCATTATT=ATGATAATA=ATTATCATT=ATTATTATC=CATTATTAT=GATAATAAT=TAATAATGA=TAATGATAA=TATCATTAT=TATTATCAT=TCATTATTA=TGATAATAA=TTATCATTA=TTATTATCA	15	9	0.00012124	0.991893
AATAG	AATAG=AGAAT=ATAGA=ATTCT=CTATT=GAATA=TAGAA=TATTC=TCTAT=TTCTA	14	5	0.000113157	0.992006
AATC	AATC=ATCA=ATTG=CAAT=GATT=TCAA=TGAT=TTGA	13	4	0.000105074	0.992111
AAAAAAC	AAAAAAC=AAAAACA=AAAACAA=AAACAAA=AACAAAA=ACAAAAA=CAAAAAA=GTTTTTT=TGTTTTT=TTGTTTT=TTTGTTT=TTTTGTT=TTTTTGT=TTTTTTG	13	7	0.000105074	0.992216
AAACAAAT	AAACAAAT=AAATAAAC=AACAAATA=AATAAACA=ACAAATAA=ATAAACAA=ATTTGTTT=CAAATAAA=GTTTATTT=TAAACAAA=TATTTGTT=TGTTTATT=TTATTTGT=TTGTTTAT=TTTATTTG=TTTGTTTA	13	8	0.000105074	0.992321
AAAAATAAT	AAAAATAAT=AAAATAATA=AAATAATAA=AATAAAAAT=AATAATAAA=ATAAAAATA=ATAATAAAA=ATTATTTTT=ATTTTTATT=TAAAAATAA=TAATAAAAA=TATTATTTT=TATTTTTAT=TTATTATTT=TTATTTTTA=TTTATTATT=TTTTATTAT=TTTTTATTA	13	9	0.000105074	0.992427
AATGATGAT	AATGATGAT=ATAATGATG=ATCATCATT=ATCATTATC=ATGATAATG=ATGATGATA=ATTATCATC=CATCATTAT=CATTATCAT=GATAATGAT=GATGATAAT=TAATGATGA=TATCATCAT=TCATCATTA=TCATTATCA=TGATAATGA=TGATGATAA=TTATCATCA	13	9	0.000105074	0.992532
AATAATAGT	AATAATAGT=AATAGTAAT=ACTATTATT=AGTAATAAT=ATAATAGTA=ATAGTAATA=ATTACTATT=ATTATTACT=CTATTATTA=GTAATAATA=TAATAATAG=TAATAGTAA=TACTATTAT=TAGTAATAA=TATTACTAT=TATTATTAC=TTACTATTA=TTATTACTA	12	9	9.69916e-05	0.992629
AAACAC	AAACAC=AACACA=ACAAAC=ACACAA=CAAACA=CACAAA=GTGTTT=GTTTGT=TGTGTT=TGTTTG=TTGTGT=TTTGTG	11	6	8.8909e-05	0.992718
AAAAATG	AAAAATG=AAAATGA=AAATGAA=AATGAAA=ATGAAAA=ATTTTTC=CATTTTT=GAAAAAT=TCATTTT=TGAAAAA=TTCATTT=TTTCATT=TTTTCAT=TTTTTCA	11	7	8.8909e-05	0.992806
AATAATCAT	AATAATCAT=AATCATAAT=ATAATAATC=ATAATCATA=ATCATAATA=ATGATTATT=ATTATGATT=ATTATTATG=CATAATAAT=GATTATTAT=TAATAATCA=TAATCATAA=TATGATTAT=TATTATGAT=TCATAATAA=TGATTATTA=TTATGATTA=TTATTATGA	11	9	8.8909e-05	0.992895
AATAATGTG	AATAATGTG=AATGTGAAT=ACATTATTC=ATAATGTGA=ATGTGAATA=ATTATTCAC=ATTCACATT=CACATTATT=CATTATTCA=GAATAATGT=GTGAATAAT=TAATGTGAA=TATTCACAT=TCACATTAT=TGAATAATG=TGTGAATAA=TTATTCACA=TTCACATTA	11	9	8.8909e-05	0.992984
AAGG	AAGG=AGGA=CCTT=CTTC=GAAG=GGAA=TCCT=TTCC	10	4	8.08264e-05	0.993065
AAGAAT	AAGAAT=AATAAG=AGAATA=ATAAGA=ATTCTT=CTTATT=GAATAA=TAAGAA=TATTCT=TCTTAT=TTATTC=TTCTTA	10	6	8.08264e-05	0.993146
AAAAAAAC	AAAAAAAC=AAAAAACA=AAAAACAA=AAAACAAA=AAACAAAA=AACAAAAA=ACAAAAAA=CAAAAAAA=GTTTTTTT=TGTTTTTT=TTGTTTTT=TTTGTTTT=TTTTGTTT=TTTTTGTT=TTTTTTGT=TTTTTTTG	10	8	8.08264e-05	0.993227
AAAAAATT	AAAAAATT=AAAAATTA=AAAATTAA=AAATTAAA=AATTAAAA=AATTTTTT=ATTAAAAA=ATTTTTTA=TAAAAAAT=TAATTTTT=TTAAAAAA=TTAATTTT=TTTAATTT=TTTTAATT=TTTTTAAT=TTTTTTAA	10	8	8.08264e-05	0.993308
AATATATG	AATATATG=ATATATGA=ATATATTC=ATATGAAT=ATATTCAT=ATGAATAT=ATTCATAT=CATATATT=GAATATAT=TATATGAA=TATATTCA=TATGAATA=TATTCATA=TCATATAT=TGAATATA=TTCATATA	10	8	8.08264e-05	0.993388
AAAAAAATT	AAAAAAATT=AAAAAATTA=AAAAATTAA=AAAATTAAA=AAATTAAAA=AATTAAAAA=AATTTTTTT=ATTAAAAAA=ATTTTTTTA=TAAAAAAAT=TAATTTTTT=TTAAAAAAA=TTAATTTTT=TTTAATTTT=TTTTAATTT=TTTTTAATT=TTTTTTAAT=TTTTTTTAA	10	9	8.08264e-05	0.993469
ATCC	ATCC=ATGG=CATC=CCAT=GATG=GGAT=TCCA=TGGA	9	4	7.27437e-05	0.993542
AATATT	AATATT=ATATTA=ATTAAT=TAATAT=TATTAA=TTAATA	9	6	7.27437e-05	0.993615
AAAATAAAC	AAAATAAAC=AAACAAAAT=AAATAAACA=AACAAAATA=AATAAACAA=ACAAAATAA=ATAAACAAA=ATTTTGTTT=CAAAATAAA=GTTTATTTT=TAAACAAAA=TATTTTGTT=TGTTTATTT=TTATTTTGT=TTGTTTATT=TTTATTTTG=TTTGTTTAT=TTTTGTTTA	9	9	7.27437e-05	0.993687
AAGGAG	AAGGAG=AGAAGG=AGGAGA=CCTTCT=CTCCTT=CTTCTC=GAAGGA=GAGAAG=GGAGAA=TCCTTC=TCTCCT=TTCTCC	8	6	6.46611e-05	0.993752
AAAATAATG	AAAATAATG=AAATAATGA=AATAATGAA=AATGAAAAT=ATAATGAAA=ATGAAAATA=ATTATTTTC=ATTTTCATT=CATTATTTT=GAAAATAAT=TAATGAAAA=TATTTTCAT=TCATTATTT=TGAAAATAA=TTATTTTCA=TTCATTATT=TTTCATTAT=TTTTCATTA	8	9	6.46611e-05	0.993817
AAAATATAT	AAAATATAT=AAATATATA=AATATATAA=ATAAAATAT=ATATAAAAT=ATATATAAA=ATATATTTT=ATATTTTAT=ATTTTATAT=TAAAATATA=TATAAAATA=TATATAAAA=TATATATTT=TATATTTTA=TATTTTATA=TTATATATT=TTTATATAT=TTTTATATA	8	9	6.46611e-05	0.993881
AATAATTAT	AATAATTAT=AATTATAAT=AATTATTAT=ATAATAATT=ATAATTATA=ATAATTATT=ATTATAATA=ATTATAATT=ATTATTATA=TAATAATTA=TAATTATAA=TAATTATTA=TATAATAAT=TATAATTAT=TATTATAAT=TTATAATAA=TTATAATTA=TTATTATAA	8	9	6.46611e-05	0.993946
AAAATC	AAAATC=AAATCA=AATCAA=ATCAAA=ATTTTG=CAAAAT=GATTTT=TCAAAA=TGATTT=TTGATT=TTTGAT=TTTTGA	7	6	5.65785e-05	0.994003
AACAAG	AACAAG=AAGAAC=ACAAGA=AGAACA=CAAGAA=CTTGTT=GAACAA=GTTCTT=TCTTGT=TGTTCT=TTCTTG=TTGTTC	7	6	5.65785e-05	0.994059
AACATG	AACATG=ACATGA=ATGAAC=ATGTTC=CATGAA=CATGTT=GAACAT=GTTCAT=TCATGT=TGAACA=TGTTCA=TTCATG	7	6	5.65785e-05	0.994116
AACATT	AACATT=AATGTT=ACATTA=ATGTTA=ATTAAC=CATTAA=GTTAAT=TAACAT=TAATGT=TGTTAA=TTAACA=TTAATG	7	6	5.65785e-05	0.994172
ACACAT	ACACAT=ACATAC=ATACAC=ATGTGT=CACATA=CATACA=GTATGT=GTGTAT=TACACA=TATGTG=TGTATG=TGTGTA	7	6	5.65785e-05	0.994229
AAAATAAAG	AAAATAAAG=AAAGAAAAT=AAATAAAGA=AAGAAAATA=AATAAAGAA=AGAAAATAA=ATAAAGAAA=ATTTTCTTT=CTTTATTTT=GAAAATAAA=TAAAGAAAA=TATTTTCTT=TCTTTATTT=TTATTTTCT=TTCTTTATT=TTTATTTTC=TTTCTTTAT=TTTTCTTTA	7	9	5.65785e-05	0.994286
AAATAATGT	AAATAATGT=AATAATGTA=AATGTAAAT=ACATTATTT=ATAATGTAA=ATGTAAATA=ATTATTTAC=ATTTACATT=CATTATTTA=GTAAATAAT=TAAATAATG=TAATGTAAA=TACATTATT=TATTTACAT=TGTAAATAA=TTACATTAT=TTATTTACA=TTTACATTA	7	9	5.65785e-05	0.994342
AAGATGATG	AAGATGATG=AGATGATGA=ATCATCTTC=ATCTTCATC=ATGAAGATG=ATGATGAAG=CATCATCTT=CATCTTCAT=CTTCATCAT=GAAGATGAT=GATGAAGAT=GATGATGAA=TCATCATCT=TCATCTTCA=TCTTCATCA=TGAAGATGA=TGATGAAGA=TTCATCATC	7	9	5.65785e-05	0.994399
AATAATATT	AATAATATT=AATATTAAT=AATATTATT=ATAATATTA=ATATTAATA=ATATTATTA=ATTAATAAT=ATTAATATT=ATTATTAAT=TAATAATAT=TAATATTAA=TAATATTAT=TATTAATAA=TATTAATAT=TATTATTAA=TTAATAATA=TTAATATTA=TTATTAATA	7	9	5.65785e-05	0.994455
AATTC	AATTC=AATTG=ATTCA=ATTGA=CAATT=GAATT=TCAAT=TGAAT=TTCAA=TTGAA	6	5	4.84958e-05	0.994504
AAATAG	AAATAG=AATAGA=AGAAAT=ATAGAA=ATTTCT=CTATTT=GAAATA=TAGAAA=TATTTC=TCTATT=TTCTAT=TTTCTA	6	6	4.84958e-05	0.994552
AAATTT	AAATTT=AATTTA=ATTTAA=TAAATT=TTAAAT=TTTAAA	6	6	4.84958e-05	0.994601
AATCAT	AATCAT=ATAATC=ATCATA=ATGATT=ATTATG=CATAAT=GATTAT=TAATCA=TATGAT=TCATAA=TGATTA=TTATGA	6	6	4.84958e-05	0.994649
AATGGT	AATGGT=ACCATT=ATGGTA=ATTACC=CATTAC=CCATTA=GGTAAT=GTAATG=TAATGG=TACCAT=TGGTAA=TTACCA	6	6	4.84958e-05	0.994698
ACGATG	ACGATG=ATCGTC=ATGACG=CATCGT=CGATGA=CGTCAT=GACGAT=GATGAC=GTCATC=TCATCG=TCGTCA=TGACGA	6	6	4.84958e-05	0.994746
AAATATT	AAATATT=AATATTA=AATATTT=ATATTAA=ATATTTA=ATTAAAT=ATTTAAT=TAAATAT=TAATATT=TATTAAA=TATTTAA=TTAAATA=TTAATAT=TTTAATA	6	7	4.84958e-05	0.994795
AATATTAT	AATATTAT=ATAATATT=ATATTATA=ATTATAAT=TAATATTA=TATAATAT=TATTATAA=TTATAATA	6	8	4.84958e-05	0.994843
AAAAAATAT	AAAAAATAT=AAAAATATA=AAAATATAA=AAATATAAA=AATATAAAA=ATAAAAAAT=ATATAAAAA=ATATTTTTT=ATTTTTTAT=TAAAAAATA=TATAAAAAA=TATATTTTT=TATTTTTTA=TTATATTTT=TTTATATTT=TTTTATATT=TTTTTATAT=TTTTTTATA	6	9	4.84958e-05	0.994892
AAAATGTAC	AAAATGTAC=AAATGTACA=AATGTACAA=ACAAAATGT=ACATTTTGT=ATGTACAAA=ATTTTGTAC=CAAAATGTA=CATTTTGTA=GTACAAAAT=GTACATTTT=TACAAAATG=TACATTTTG=TGTACAAAA=TGTACATTT=TTGTACATT=TTTGTACAT=TTTTGTACA	6	9	4.84958e-05	0.99494
AACAT	AACAT=ACATA=ATAAC=ATGTT=CATAA=GTTAT=TAACA=TATGT=TGTTA=TTATG	5	5	4.04132e-05	0.994981
AAGAT	AAGAT=AGATA=ATAAG=ATCTT=CTTAT=GATAA=TAAGA=TATCT=TCTTA=TTATC	5	5	4.04132e-05	0.995021
AAAAGT	AAAAGT=AAAGTA=AAGTAA=ACTTTT=AGTAAA=CTTTTA=GTAAAA=TAAAAG=TACTTT=TTACTT=TTTACT=TTTTAC	5	6	4.04132e-05	0.995062
AAATGG	AAATGG=AATGGA=ATGGAA=ATTTCC=CATTTC=CCATTT=GAAATG=GGAAAT=TCCATT=TGGAAA=TTCCAT=TTTCCA	5	6	4.04132e-05	0.995102
AACATC	AACATC=ACATCA=ATCAAC=ATGTTG=CAACAT=CATCAA=GATGTT=GTTGAT=TCAACA=TGATGT=TGTTGA=TTGATG	5	6	4.04132e-05	0.995142
AAGAGG	AAGAGG=AGAGGA=AGGAAG=CCTCTT=CTCTTC=CTTCCT=GAAGAG=GAGGAA=GGAAGA=TCCTCT=TCTTCC=TTCCTC	5	6	4.04132e-05	0.995183
AAGGAT	AAGGAT=AGGATA=ATAAGG=ATCCTT=CCTTAT=CTTATC=GATAAG=GGATAA=TAAGGA=TATCCT=TCCTTA=TTATCC	5	6	4.04132e-05	0.995223
AATATG	AATATG=ATATGA=ATATTC=ATGAAT=ATTCAT=CATATT=GAATAT=TATGAA=TATTCA=TCATAT=TGAATA=TTCATA	5	6	4.04132e-05	0.995264
AAAACAT	AAAACAT=AAACATA=AACATAA=ACATAAA=ATAAAAC=ATGTTTT=CATAAAA=GTTTTAT=TAAAACA=TATGTTT=TGTTTTA=TTATGTT=TTTATGT=TTTTATG	5	7	4.04132e-05	0.995304
AAATATG	AAATATG=AATATGA=ATATGAA=ATATTTC=ATGAAAT=ATTTCAT=CATATTT=GAAATAT=TATGAAA=TATTTCA=TCATATT=TGAAATA=TTCATAT=TTTCATA	5	7	4.04132e-05	0.995344
AAAATTAT	AAAATTAT=AAATTATA=AATTATAA=AATTTTAT=ATAAAATT=ATAATTTT=ATTATAAA=ATTTTATA=TAAAATTA=TAATTTTA=TATAAAAT=TATAATTT=TTATAAAA=TTATAATT=TTTATAAT=TTTTATAA	5	8	4.04132e-05	0.995385
AAAGAAAT	AAAGAAAT=AAATAAAG=AAGAAATA=AATAAAGA=AGAAATAA=ATAAAGAA=ATTTCTTT=CTTTATTT=GAAATAAA=TAAAGAAA=TATTTCTT=TCTTTATT=TTATTTCT=TTCTTTAT=TTTATTTC=TTTCTTTA	5	8	4.04132e-05	0.995425
AAATGTAT	AAATGTAT=AATGTATA=ACATTTAT=ATAAATGT=ATACATTT=ATGTATAA=ATTTATAC=CATTTATA=GTATAAAT=TAAATGTA=TACATTTA=TATAAATG=TATACATT=TGTATAAA=TTATACAT=TTTATACA	5	8	4.04132e-05	0.995466
AGATATAT	AGATATAT=ATAGATAT=ATATAGAT=ATATATAG=ATATATCT=ATATCTAT=ATCTATAT=CTATATAT=GATATATA=TAGATATA=TATAGATA=TATATAGA=TATATATC=TATATCTA=TATCTATA=TCTATATA	5	8	4.04132e-05	0.995506
AAAATGAAC	AAAATGAAC=AAATGAACA=AACAAAATG=AATGAACAA=ACAAAATGA=ATGAACAAA=ATTTTGTTC=CAAAATGAA=CATTTTGTT=GAACAAAAT=GTTCATTTT=TCATTTTGT=TGAACAAAA=TGTTCATTT=TTCATTTTG=TTGTTCATT=TTTGTTCAT=TTTTGTTCA	5	9	4.04132e-05	0.995546
AAACAATAT	AAACAATAT=AACAATATA=AATATAAAC=ACAATATAA=ATAAACAAT=ATATAAACA=ATATTGTTT=ATTGTTTAT=CAATATAAA=GTTTATATT=TAAACAATA=TATAAACAA=TATATTGTT=TATTGTTTA=TGTTTATAT=TTATATTGT=TTGTTTATA=TTTATATTG	5	9	4.04132e-05	0.995587
AAATAATAC	AAATAATAC=AATAATACA=AATACAAAT=ACAAATAAT=ATAATACAA=ATACAAATA=ATTATTTGT=ATTTGTATT=CAAATAATA=GTATTATTT=TAATACAAA=TACAAATAA=TATTATTTG=TATTTGTAT=TGTATTATT=TTATTTGTA=TTGTATTAT=TTTGTATTA	5	9	4.04132e-05	0.995627
AACAATATT	AACAATATT=AATATTAAC=AATATTGTT=ACAATATTA=ATATTAACA=ATATTGTTA=ATTAACAAT=ATTGTTAAT=CAATATTAA=GTTAATATT=TAACAATAT=TAATATTGT=TATTAACAA=TATTGTTAA=TGTTAATAT=TTAACAATA=TTAATATTG=TTGTTAATA	5	9	4.04132e-05	0.995668
AATAATTAC	AATAATTAC=AATTACAAT=AATTATTGT=ACAATAATT=ATAATTACA=ATTACAATA=ATTATTGTA=ATTGTAATT=CAATAATTA=GTAATTATT=TAATTACAA=TAATTATTG=TACAATAAT=TATTGTAAT=TGTAATTAT=TTACAATAA=TTATTGTAA=TTGTAATTA	5	9	4.04132e-05	0.995708
AATAGTATG	AATAGTATG=ACTATTCAT=AGTATGAAT=ATACTATTC=ATAGTATGA=ATGAATAGT=ATTCATACT=CATACTATT=CTATTCATA=GAATAGTAT=GTATGAATA=TACTATTCA=TAGTATGAA=TATGAATAG=TATTCATAC=TCATACTAT=TGAATAGTA=TTCATACTA	5	9	4.04132e-05	0.995749
AATATATAC	AATATATAC=ACAATATAT=ATACAATAT=ATATACAAT=ATATATACA=ATATATTGT=ATATTGTAT=ATTGTATAT=CAATATATA=GTATATATT=TACAATATA=TATACAATA=TATATACAA=TATATATTG=TATATTGTA=TATTGTATA=TGTATATAT=TTGTATATA	5	9	4.04132e-05	0.995789
AACT	AACT=ACTA=AGTT=CTAA=GTTA=TAAC=TAGT=TTAG	4	4	3.23305e-05	0.995821
AAGT	AAGT=ACTT=AGTA=CTTA=GTAA=TAAG=TACT=TTAC	4	4	3.23305e-05	0.995854
ACTAT	ACTAT=AGTAT=ATACT=ATAGT=CTATA=GTATA=TACTA=TAGTA=TATAC=TATAG	4	5	3.23305e-05	0.995886
AAACAG	AAACAG=AACAGA=ACAGAA=AGAAAC=CAGAAA=CTGTTT=GAAACA=GTTTCT=TCTGTT=TGTTTC=TTCTGT=TTTCTG	4	6	3.23305e-05	0.995918
AAATGC	AAATGC=AATGCA=ATGCAA=ATTTGC=CAAATG=CATTTG=GCAAAT=GCATTT=TGCAAA=TGCATT=TTGCAT=TTTGCA	4	6	3.23305e-05	0.995951
AAGGTG	AAGGTG=ACCTTC=AGGTGA=CACCTT=CCTTCA=CTTCAC=GAAGGT=GGTGAA=GTGAAG=TCACCT=TGAAGG=TTCACC	4	6	3.23305e-05	0.995983
AATTAC	AATTAC=AATTGT=ACAATT=ATTACA=ATTGTA=CAATTA=GTAATT=TAATTG=TACAAT=TGTAAT=TTACAA=TTGTAA	4	6	3.23305e-05	0.996015
ACCATC	ACCATC=ATCACC=ATGGTG=CACCAT=CATCAC=CCATCA=GATGGT=GGTGAT=GTGATG=TCACCA=TGATGG=TGGTGA	4	6	3.23305e-05	0.996048
AGAGAT	AGAGAT=AGATAG=ATAGAG=ATCTCT=CTATCT=CTCTAT=GAGATA=GATAGA=TAGAGA=TATCTC=TCTATC=TCTCTA	4	6	3.23305e-05	0.99608
AAATTAT	AAATTAT=AATTATA=AATTTAT=ATAAATT=ATAATTT=ATTATAA=ATTTATA=TAAATTA=TAATTTA=TATAAAT=TATAATT=TTATAAA=TTATAAT=TTTATAA	4	7	3.23305e-05	0.996112
ATATATC	ATATATC=ATATATG=ATATCAT=ATATGAT=ATCATAT=ATGATAT=CATATAT=GATATAT=TATATCA=TATATGA=TATCATA=TATGATA=TCATATA=TGATATA	4	7	3.23305e-05	0.996145
AAAAAATG	AAAAAATG=AAAAATGA=AAAATGAA=AAATGAAA=AATGAAAA=ATGAAAAA=ATTTTTTC=CATTTTTT=GAAAAAAT=TCATTTTT=TGAAAAAA=TTCATTTT=TTTCATTT=TTTTCATT=TTTTTCAT=TTTTTTCA	4	8	3.23305e-05	0.996177
AAAACAAT	AAAACAAT=AAACAATA=AACAATAA=AATAAAAC=ACAATAAA=ATAAAACA=ATTGTTTT=CAATAAAA=GTTTTATT=TAAAACAA=TATTGTTT=TGTTTTAT=TTATTGTT=TTGTTTTA=TTTATTGT=TTTTATTG	4	8	3.23305e-05	0.996209
AATATATT	AATATATT=ATATATTA=ATATTAAT=ATTAATAT=TAATATAT=TATATTAA=TATTAATA=TTAATATA	4	8	3.23305e-05	0.996242
AAAAAGAAG	AAAAAGAAG=AAAAGAAGA=AAAGAAGAA=AAGAAAAAG=AAGAAGAAA=AGAAAAAGA=AGAAGAAAA=CTTCTTTTT=CTTTTTCTT=GAAAAAGAA=GAAGAAAAA=TCTTCTTTT=TCTTTTTCT=TTCTTCTTT=TTCTTTTTC=TTTCTTCTT=TTTTCTTCT=TTTTTCTTC	4	9	3.23305e-05	0.996274
AAAAAGAAT	AAAAAGAAT=AAAAGAATA=AAAGAATAA=AAGAATAAA=AATAAAAAG=AGAATAAAA=ATAAAAAGA=ATTCTTTTT=CTTTTTATT=GAATAAAAA=TAAAAAGAA=TATTCTTTT=TCTTTTTAT=TTATTCTTT=TTCTTTTTA=TTTATTCTT=TTTTATTCT=TTTTTATTC	4	9	3.23305e-05	0.996306
AAAAATATG	AAAAATATG=AAAATATGA=AAATATGAA=AATATGAAA=ATATGAAAA=ATATTTTTC=ATGAAAAAT=ATTTTTCAT=CATATTTTT=GAAAAATAT=TATGAAAAA=TATTTTTCA=TCATATTTT=TGAAAAATA=TTCATATTT=TTTCATATT=TTTTCATAT=TTTTTCATA	4	9	3.23305e-05	0.996339
AAAATAAAT	AAAATAAAT=AAATAAAAT=AAATAAATA=AATAAAATA=AATAAATAA=ATAAAATAA=ATAAATAAA=ATTTATTTT=ATTTTATTT=TAAAATAAA=TAAATAAAA=TATTTATTT=TATTTTATT=TTATTTATT=TTATTTTAT=TTTATTTAT=TTTATTTTA=TTTTATTTA	4	9	3.23305e-05	0.996371
AAAATATAC	AAAATATAC=AAATATACA=AATATACAA=ACAAAATAT=ATACAAAAT=ATATACAAA=ATATTTTGT=ATTTTGTAT=CAAAATATA=GTATATTTT=TACAAAATA=TATACAAAA=TATATTTTG=TATTTTGTA=TGTATATTT=TTGTATATT=TTTGTATAT=TTTTGTATA	4	9	3.23305e-05	0.996403
AAACATATT	AAACATATT=AACATATTA=AATATGTTT=ACATATTAA=ATATGTTTA=ATATTAAAC=ATGTTTAAT=ATTAAACAT=CATATTAAA=GTTTAATAT=TAAACATAT=TAATATGTT=TATGTTTAA=TATTAAACA=TGTTTAATA=TTAAACATA=TTAATATGT=TTTAATATG	4	9	3.23305e-05	0.996436
AAATATTAT	AAATATTAT=AATATTATA=AATATTTAT=ATAAATATT=ATAATATTT=ATATTATAA=ATATTTATA=ATTATAAAT=ATTTATAAT=TAAATATTA=TAATATTTA=TATAAATAT=TATAATATT=TATTATAAA=TATTTATAA=TTATAAATA=TTATAATAT=TTTATAATA	4	9	3.23305e-05	0.996468
AAGAAGATG	AAGAAGATG=AAGATGAAG=AGAAGATGA=AGATGAAGA=ATCTTCTTC=ATGAAGAAG=CATCTTCTT=CTTCATCTT=CTTCTTCAT=GAAGAAGAT=GAAGATGAA=GATGAAGAA=TCATCTTCT=TCTTCATCT=TCTTCTTCA=TGAAGAAGA=TTCATCTTC=TTCTTCATC	4	9	3.23305e-05	0.9965
ACG	ACG=CGA=CGT=GAC=GTC=TCG	3	3	2.42479e-05	0.996524
AGC	AGC=CAG=CTG=GCA=GCT=TGC	3	3	2.42479e-05	0.996549
ACCT	ACCT=AGGT=CCTA=CTAC=GGTA=GTAG=TACC=TAGG	3	4	2.42479e-05	0.996573
AAAGC	AAAGC=AAGCA=AGCAA=CAAAG=CTTTG=GCAAA=GCTTT=TGCTT=TTGCT=TTTGC	3	5	2.42479e-05	0.996597
AACAC	AACAC=ACAAC=ACACA=CAACA=CACAA=GTGTT=GTTGT=TGTGT=TGTTG=TTGTG	3	5	2.42479e-05	0.996621
AACAG	AACAG=ACAGA=AGAAC=CAGAA=CTGTT=GAACA=GTTCT=TCTGT=TGTTC=TTCTG	3	5	2.42479e-05	0.996646
AAGGG	AAGGG=AGGGA=CCCTT=CCTTC=CTTCC=GAAGG=GGAAG=GGGAA=TCCCT=TTCCC	3	5	2.42479e-05	0.99667
AATGT	AATGT=ACATT=ATGTA=ATTAC=CATTA=GTAAT=TAATG=TACAT=TGTAA=TTACA	3	5	2.42479e-05	0.996694
AAAGAC	AAAGAC=AAGACA=ACAAAG=AGACAA=CAAAGA=CTTTGT=GACAAA=GTCTTT=TCTTTG=TGTCTT=TTGTCT=TTTGTC	3	6	2.42479e-05	0.996718
AAAGGT	AAAGGT=AAGGTA=ACCTTT=AGGTAA=CCTTTA=CTTTAC=GGTAAA=GTAAAG=TAAAGG=TACCTT=TTACCT=TTTACC	3	6	2.42479e-05	0.996743
ATCATG	ATCATG=ATGATC=CATGAT=GATCAT=TCATGA=TGATCA	3	6	2.42479e-05	0.996767
AAAAAGT	AAAAAGT=AAAAGTA=AAAGTAA=AAGTAAA=ACTTTTT=AGTAAAA=CTTTTTA=GTAAAAA=TAAAAAG=TACTTTT=TTACTTT=TTTACTT=TTTTACT=TTTTTAC	3	7	2.42479e-05	0.996791
AAAATAC	AAAATAC=AAATACA=AATACAA=ACAAAAT=ATACAAA=ATTTTGT=CAAAATA=GTATTTT=TACAAAA=TATTTTG=TGTATTT=TTGTATT=TTTGTAT=TTTTGTA	3	7	2.42479e-05	0.996815
AAATAAG	AAATAAG=AAGAAAT=AATAAGA=AGAAATA=ATAAGAA=ATTTCTT=CTTATTT=GAAATAA=TAAGAAA=TATTTCT=TCTTATT=TTATTTC=TTCTTAT=TTTCTTA	3	7	2.42479e-05	0.99684
AATATGT	AATATGT=ACATATT=ATATGTA=ATATTAC=ATGTAAT=ATTACAT=CATATTA=GTAATAT=TAATATG=TACATAT=TATGTAA=TATTACA=TGTAATA=TTACATA	3	7	2.42479e-05	0.996864
AAAATATG	AAAATATG=AAATATGA=AATATGAA=ATATGAAA=ATATTTTC=ATGAAAAT=ATTTTCAT=CATATTTT=GAAAATAT=TATGAAAA=TATTTTCA=TCATATTT=TGAAAATA=TTCATATT=TTTCATAT=TTTTCATA	3	8	2.42479e-05	0.996888
AAAATATT	AAAATATT=AAATATTA=AATATTAA=AATATTTT=ATATTAAA=ATATTTTA=ATTAAAAT=ATTTTAAT=TAAAATAT=TAATATTT=TATTAAAA=TATTTTAA=TTAAAATA=TTAATATT=TTTAATAT=TTTTAATA	3	8	2.42479e-05	0.996912
AAAATGAT	AAAATGAT=AAATGATA=AATGATAA=ATAAAATG=ATCATTTT=ATGATAAA=ATTTTATC=CATTTTAT=GATAAAAT=TAAAATGA=TATCATTT=TCATTTTA=TGATAAAA=TTATCATT=TTTATCAT=TTTTATCA	3	8	2.42479e-05	0.996937
AAATGAAT	AAATGAAT=AATAAATG=AATGAATA=ATAAATGA=ATGAATAA=ATTCATTT=ATTTATTC=CATTTATT=GAATAAAT=TAAATGAA=TATTCATT=TCATTTAT=TGAATAAA=TTATTCAT=TTCATTTA=TTTATTCA	3	8	2.42479e-05	0.996961
AAATGATT	AAATGATT=AATCATTT=AATGATTA=ATCATTTA=ATGATTAA=ATTAAATG=ATTTAATC=CATTTAAT=GATTAAAT=TAAATGAT=TAATCATT=TCATTTAA=TGATTAAA=TTAAATGA=TTAATCAT=TTTAATCA	3	8	2.42479e-05	0.996985
AAATTAAT	AAATTAAT=AATAAATT=AATTAATA=AATTTATT=ATAAATTA=ATTAATAA=ATTAATTT=ATTTATTA=TAAATTAA=TAATAAAT=TAATTTAT=TATTAATT=TTAATAAA=TTAATTTA=TTATTAAT=TTTATTAA	3	8	2.42479e-05	0.997009
AACATATT	AACATATT=AATATGTT=ACATATTA=ATATGTTA=ATATTAAC=ATGTTAAT=ATTAACAT=CATATTAA=GTTAATAT=TAACATAT=TAATATGT=TATGTTAA=TATTAACA=TGTTAATA=TTAACATA=TTAATATG	3	8	2.42479e-05	0.997034
AAAAAAATC	AAAAAAATC=AAAAAATCA=AAAAATCAA=AAAATCAAA=AAATCAAAA=AATCAAAAA=ATCAAAAAA=ATTTTTTTG=CAAAAAAAT=GATTTTTTT=TCAAAAAAA=TGATTTTTT=TTGATTTTT=TTTGATTTT=TTTTGATTT=TTTTTGATT=TTTTTTGAT=TTTTTTTGA	3	9	2.42479e-05	0.997058
AAAAAATGG	AAAAAATGG=AAAAATGGA=AAAATGGAA=AAATGGAAA=AATGGAAAA=ATGGAAAAA=ATTTTTTCC=CATTTTTTC=CCATTTTTT=GAAAAAATG=GGAAAAAAT=TCCATTTTT=TGGAAAAAA=TTCCATTTT=TTTCCATTT=TTTTCCATT=TTTTTCCAT=TTTTTTCCA	3	9	2.42479e-05	0.997082
AAAAATGAC	AAAAATGAC=AAAATGACA=AAATGACAA=AATGACAAA=ACAAAAATG=ATGACAAAA=ATTTTTGTC=CAAAAATGA=CATTTTTGT=GACAAAAAT=GTCATTTTT=TCATTTTTG=TGACAAAAA=TGTCATTTT=TTGTCATTT=TTTGTCATT=TTTTGTCAT=TTTTTGTCA	3	9	2.42479e-05	0.997106
AAAACAAAT	AAAACAAAT=AAACAAATA=AAATAAAAC=AACAAATAA=AATAAAACA=ACAAATAAA=ATAAAACAA=ATTTGTTTT=CAAATAAAA=GTTTTATTT=TAAAACAAA=TATTTGTTT=TGTTTTATT=TTATTTGTT=TTGTTTTAT=TTTATTTGT=TTTGTTTTA=TTTTATTTG	3	9	2.42479e-05	0.997131
AAACAAATC	AAACAAATC=AAATCAAAC=AACAAATCA=AATCAAACA=ACAAATCAA=ATCAAACAA=ATTTGTTTG=CAAACAAAT=CAAATCAAA=GATTTGTTT=GTTTGATTT=TCAAACAAA=TGATTTGTT=TGTTTGATT=TTGATTTGT=TTGTTTGAT=TTTGATTTG=TTTGTTTGA	3	9	2.42479e-05	0.997155
AAACACGAT	AAACACGAT=AACACGATA=ACACGATAA=ACGATAAAC=ATAAACACG=ATCGTGTTT=CACGATAAA=CGATAAACA=CGTGTTTAT=GATAAACAC=GTGTTTATC=GTTTATCGT=TAAACACGA=TATCGTGTT=TCGTGTTTA=TGTTTATCG=TTATCGTGT=TTTATCGTG	3	9	2.42479e-05	0.997179
AAATAAATT	AAATAAATT=AAATTAAAT=AATAAATTA=AATTAAATA=AATTTATTT=ATAAATTAA=ATTAAATAA=ATTTAATTT=ATTTATTTA=TAAATAAAT=TAAATTAAA=TAATTTATT=TATTTAATT=TTAAATAAA=TTAATTTAT=TTATTTAAT=TTTAATTTA=TTTATTTAA	3	9	2.42479e-05	0.997203
AAATATAAT	AAATATAAT=AATAAATAT=AATATAATA=ATAAATATA=ATAATAAAT=ATATAATAA=ATATTTATT=ATTATATTT=ATTTATTAT=TAAATATAA=TAATAAATA=TATAATAAA=TATATTTAT=TATTATATT=TATTTATTA=TTATATTTA=TTATTATAT=TTTATTATA	3	9	2.42479e-05	0.997228
AAGAATATG	AAGAATATG=AATATGAAG=AGAATATGA=ATATGAAGA=ATATTCTTC=ATGAAGAAT=ATTCTTCAT=CATATTCTT=CTTCATATT=GAAGAATAT=GAATATGAA=TATGAAGAA=TATTCTTCA=TCATATTCT=TCTTCATAT=TGAAGAATA=TTCATATTC=TTCTTCATA	3	9	2.42479e-05	0.997252
AAGATAATG	AAGATAATG=AATGAAGAT=AGATAATGA=ATAATGAAG=ATCTTCATT=ATGAAGATA=ATTATCTTC=CATTATCTT=CTTCATTAT=GAAGATAAT=GATAATGAA=TAATGAAGA=TATCTTCAT=TCATTATCT=TCTTCATTA=TGAAGATAA=TTATCTTCA=TTCATTATC	3	9	2.42479e-05	0.997276
AATATATGT	AATATATGT=ACATATATT=ATATATGTA=ATATATTAC=ATATGTAAT=ATATTACAT=ATGTAATAT=ATTACATAT=CATATATTA=GTAATATAT=TAATATATG=TACATATAT=TATATGTAA=TATATTACA=TATGTAATA=TATTACATA=TGTAATATA=TTACATATA	3	9	2.42479e-05	0.9973
AATATGTAT	AATATGTAT=ACATATTAT=ATAATATGT=ATACATATT=ATATGTATA=ATATTATAC=ATGTATAAT=ATTATACAT=CATATTATA=GTATAATAT=TAATATGTA=TACATATTA=TATAATATG=TATACATAT=TATGTATAA=TATTATACA=TGTATAATA=TTATACATA	3	9	2.42479e-05	0.997325
AATATTATG	AATATTATG=AATATTCAT=ATAATATTC=ATATTATGA=ATATTCATA=ATGAATATT=ATTATGAAT=ATTCATAAT=CATAATATT=GAATATTAT=TAATATTCA=TATGAATAT=TATTATGAA=TATTCATAA=TCATAATAT=TGAATATTA=TTATGAATA=TTCATAATA	3	9	2.42479e-05	0.997349
ACGATGATG	ACGATGATG=ATCATCGTC=ATCGTCATC=ATGACGATG=ATGATGACG=CATCATCGT=CATCGTCAT=CGATGATGA=CGTCATCAT=GACGATGAT=GATGACGAT=GATGATGAC=GTCATCATC=TCATCATCG=TCATCGTCA=TCGTCATCA=TGACGATGA=TGATGACGA	3	9	2.42479e-05	0.997373
AAGC	AAGC=AGCA=CAAG=CTTG=GCAA=GCTT=TGCT=TTGC	2	4	1.61653e-05	0.997389
AGCT	AGCT=CTAG=GCTA=TAGC	2	4	1.61653e-05	0.997405
AAACC	AAACC=AACCA=ACCAA=CAAAC=CCAAA=GGTTT=GTTTG=TGGTT=TTGGT=TTTGG	2	5	1.61653e-05	0.997422
AAGAG	AAGAG=AGAAG=AGAGA=CTCTT=CTTCT=GAAGA=GAGAA=TCTCT=TCTTC=TTCTC	2	5	1.61653e-05	0.997438
AAAGGG	AAAGGG=AAGGGA=AGGGAA=CCCTTT=CCTTTC=CTTTCC=GAAAGG=GGAAAG=GGGAAA=TCCCTT=TTCCCT=TTTCCC	2	6	1.61653e-05	0.997454
AAATTG	AAATTG=AATTGA=AATTTC=ATTGAA=ATTTCA=CAATTT=GAAATT=TCAATT=TGAAAT=TTCAAT=TTGAAA=TTTCAA	2	6	1.61653e-05	0.99747
AACACC	AACACC=ACACCA=ACCAAC=CAACAC=CACCAA=CCAACA=GGTGTT=GTGTTG=GTTGGT=TGGTGT=TGTTGG=TTGGTG	2	6	1.61653e-05	0.997486
AACGAT	AACGAT=ACGATA=ATAACG=ATCGTT=CGATAA=CGTTAT=GATAAC=GTTATC=TAACGA=TATCGT=TCGTTA=TTATCG	2	6	1.61653e-05	0.997502
AACTAT	AACTAT=ACTATA=AGTTAT=ATAACT=ATAGTT=CTATAA=GTTATA=TAACTA=TAGTTA=TATAAC=TATAGT=TTATAG	2	6	1.61653e-05	0.997519
AAGATC	AAGATC=AGATCA=ATCAAG=ATCTTG=CAAGAT=CTTGAT=GATCAA=GATCTT=TCAAGA=TCTTGA=TGATCT=TTGATC	2	6	1.61653e-05	0.997535
AATACT	AATACT=ACTAAT=AGTATT=ATACTA=ATTAGT=CTAATA=GTATTA=TAATAC=TACTAA=TAGTAT=TATTAG=TTAGTA	2	6	1.61653e-05	0.997551
ATATGC	ATATGC=ATGCAT=CATATG=GCATAT=TATGCA=TGCATA	2	6	1.61653e-05	0.997567
AAAGAAG	AAAGAAG=AAGAAAG=AAGAAGA=AGAAAGA=AGAAGAA=CTTCTTT=CTTTCTT=GAAAGAA=GAAGAAA=TCTTCTT=TCTTTCT=TTCTTCT=TTCTTTC=TTTCTTC	2	7	1.61653e-05	0.997583
AAATAAC	AAATAAC=AACAAAT=AATAACA=ACAAATA=ATAACAA=ATTTGTT=CAAATAA=GTTATTT=TAACAAA=TATTTGT=TGTTATT=TTATTTG=TTGTTAT=TTTGTTA	2	7	1.61653e-05	0.997599
AAATGTT	AAATGTT=AACATTT=AATGTTA=ACATTTA=ATGTTAA=ATTTAAC=CATTTAA=GTTAAAT=TAAATGT=TAACATT=TGTTAAA=TTAAATG=TTAACAT=TTTAACA	2	7	1.61653e-05	0.997616
AACATAT	AACATAT=ACATATA=ATAACAT=ATATAAC=ATATGTT=ATGTTAT=CATATAA=GTTATAT=TAACATA=TATAACA=TATATGT=TATGTTA=TGTTATA=TTATATG	2	7	1.61653e-05	0.997632
AATAATT	AATAATT=AATTAAT=AATTATT=ATAATTA=ATTAATA=ATTAATT=ATTATTA=TAATAAT=TAATTAA=TAATTAT=TATTAAT=TTAATAA=TTAATTA=TTATTAA	2	7	1.61653e-05	0.997648
AATACAT	AATACAT=ACATAAT=ATAATAC=ATACATA=ATGTATT=ATTATGT=CATAATA=GTATTAT=TAATACA=TACATAA=TATGTAT=TATTATG=TGTATTA=TTATGTA	2	7	1.61653e-05	0.997664
ACAGCTC	ACAGCTC=AGCTCAC=AGCTGTG=CACAGCT=CAGCTCA=CTCACAG=CTGTGAG=GAGCTGT=GCTCACA=GCTGTGA=GTGAGCT=TCACAGC=TGAGCTG=TGTGAGC	2	7	1.61653e-05	0.99768
AAAAAAGT	AAAAAAGT=AAAAAGTA=AAAAGTAA=AAAGTAAA=AAGTAAAA=ACTTTTTT=AGTAAAAA=CTTTTTTA=GTAAAAAA=TAAAAAAG=TACTTTTT=TTACTTTT=TTTACTTT=TTTTACTT=TTTTTACT=TTTTTTAC	2	8	1.61653e-05	0.997696
AAAAACAT	AAAAACAT=AAAACATA=AAACATAA=AACATAAA=ACATAAAA=ATAAAAAC=ATGTTTTT=CATAAAAA=GTTTTTAT=TAAAAACA=TATGTTTT=TGTTTTTA=TTATGTTT=TTTATGTT=TTTTATGT=TTTTTATG	2	8	1.61653e-05	0.997713
AAAAATGG	AAAAATGG=AAAATGGA=AAATGGAA=AATGGAAA=ATGGAAAA=ATTTTTCC=CATTTTTC=CCATTTTT=GAAAAATG=GGAAAAAT=TCCATTTT=TGGAAAAA=TTCCATTT=TTTCCATT=TTTTCCAT=TTTTTCCA	2	8	1.61653e-05	0.997729
AAACAATT	AAACAATT=AACAATTA=AATTAAAC=AATTGTTT=ACAATTAA=ATTAAACA=ATTGTTTA=CAATTAAA=GTTTAATT=TAAACAAT=TAATTGTT=TGTTTAAT=TTAAACAA=TTAATTGT=TTGTTTAA=TTTAATTG	2	8	1.61653e-05	0.997745
AAACATTT	AAACATTT=AAATGTTT=AACATTTA=AATGTTTA=ACATTTAA=ATGTTTAA=ATTTAAAC=CATTTAAA=GTTTAAAT=TAAACATT=TAAATGTT=TGTTTAAA=TTAAACAT=TTAAATGT=TTTAAACA=TTTAAATG	2	8	1.61653e-05	0.997761
AAATAATT	AAATAATT=AATAATTA=AATTAAAT=AATTATTT=ATAATTAA=ATTAAATA=ATTATTTA=ATTTAATT=TAAATAAT=TAATTAAA=TAATTATT=TATTTAAT=TTAAATAA=TTAATTAT=TTATTTAA=TTTAATTA	2	8	1.61653e-05	0.997777
AAATATAC	AAATATAC=AATATACA=ACAAATAT=ATACAAAT=ATATACAA=ATATTTGT=ATTTGTAT=CAAATATA=GTATATTT=TACAAATA=TATACAAA=TATATTTG=TATTTGTA=TGTATATT=TTGTATAT=TTTGTATA	2	8	1.61653e-05	0.997793
AAATGGAT	AAATGGAT=AATGGATA=ATAAATGG=ATCCATTT=ATGGATAA=ATTTATCC=CATTTATC=CCATTTAT=GATAAATG=GGATAAAT=TAAATGGA=TATCCATT=TCCATTTA=TGGATAAA=TTATCCAT=TTTATCCA	2	8	1.61653e-05	0.99781
AACATAAT	AACATAAT=AATAACAT=ACATAATA=ATAACATA=ATAATAAC=ATGTTATT=ATTATGTT=CATAATAA=GTTATTAT=TAACATAA=TAATAACA=TATGTTAT=TATTATGT=TGTTATTA=TTATGTTA=TTATTATG	2	8	1.61653e-05	0.997826
AACATATG	AACATATG=ACATATGA=ATATGAAC=ATATGTTC=ATGAACAT=ATGTTCAT=CATATGAA=CATATGTT=GAACATAT=GTTCATAT=TATGAACA=TATGTTCA=TCATATGT=TGAACATA=TGTTCATA=TTCATATG	2	8	1.61653e-05	0.997842
AATATATC	AATATATC=ATATATCA=ATATATTG=ATATCAAT=ATATTGAT=ATCAATAT=ATTGATAT=CAATATAT=GATATATT=TATATCAA=TATATTGA=TATCAATA=TATTGATA=TCAATATA=TGATATAT=TTGATATA	2	8	1.61653e-05	0.997858
ACACACAT	ACACACAT=ACACATAC=ACATACAC=ATACACAC=ATGTGTGT=CACACATA=CACATACA=CATACACA=GTATGTGT=GTGTATGT=GTGTGTAT=TACACACA=TATGTGTG=TGTATGTG=TGTGTATG=TGTGTGTA	2	8	1.61653e-05	0.997874
ACACATAT	ACACATAT=ACATATAC=ATACACAT=ATATACAC=ATATGTGT=ATGTGTAT=CACATATA=CATATACA=GTATATGT=GTGTATAT=TACACATA=TATACACA=TATATGTG=TATGTGTA=TGTATATG=TGTGTATA	2	8	1.61653e-05	0.99789
AAAAAAAAC	AAAAAAAAC=AAAAAAACA=AAAAAACAA=AAAAACAAA=AAAACAAAA=AAACAAAAA=AACAAAAAA=ACAAAAAAA=CAAAAAAAA=GTTTTTTTT=TGTTTTTTT=TTGTTTTTT=TTTGTTTTT=TTTTGTTTT=TTTTTGTTT=TTTTTTGTT=TTTTTTTGT=TTTTTTTTG	2	9	1.61653e-05	0.997907
AAAAACAAT	AAAAACAAT=AAAACAATA=AAACAATAA=AACAATAAA=AATAAAAAC=ACAATAAAA=ATAAAAACA=ATTGTTTTT=CAATAAAAA=GTTTTTATT=TAAAAACAA=TATTGTTTT=TGTTTTTAT=TTATTGTTT=TTGTTTTTA=TTTATTGTT=TTTTATTGT=TTTTTATTG	2	9	1.61653e-05	0.997923
AAAAAGATG	AAAAAGATG=AAAAGATGA=AAAGATGAA=AAGATGAAA=AGATGAAAA=ATCTTTTTC=ATGAAAAAG=CATCTTTTT=CTTTTTCAT=GAAAAAGAT=GATGAAAAA=TCATCTTTT=TCTTTTTCA=TGAAAAAGA=TTCATCTTT=TTTCATCTT=TTTTCATCT=TTTTTCATC	2	9	1.61653e-05	0.997939
AAAAATAAG	AAAAATAAG=AAAATAAGA=AAATAAGAA=AAGAAAAAT=AATAAGAAA=AGAAAAATA=ATAAGAAAA=ATTTTTCTT=CTTATTTTT=GAAAAATAA=TAAGAAAAA=TATTTTTCT=TCTTATTTT=TTATTTTTC=TTCTTATTT=TTTCTTATT=TTTTCTTAT=TTTTTCTTA	2	9	1.61653e-05	0.997955
AAAAATATT	AAAAATATT=AAAATATTA=AAATATTAA=AATATTAAA=AATATTTTT=ATATTAAAA=ATATTTTTA=ATTAAAAAT=ATTTTTAAT=TAAAAATAT=TAATATTTT=TATTAAAAA=TATTTTTAA=TTAAAAATA=TTAATATTT=TTTAATATT=TTTTAATAT=TTTTTAATA	2	9	1.61653e-05	0.997971
AAAAATTAT	AAAAATTAT=AAAATTATA=AAATTATAA=AATTATAAA=AATTTTTAT=ATAAAAATT=ATAATTTTT=ATTATAAAA=ATTTTTATA=TAAAAATTA=TAATTTTTA=TATAAAAAT=TATAATTTT=TTATAAAAA=TTATAATTT=TTTATAATT=TTTTATAAT=TTTTTATAA	2	9	1.61653e-05	0.997987
AAAAGAAAT	AAAAGAAAT=AAAGAAATA=AAATAAAAG=AAGAAATAA=AATAAAAGA=AGAAATAAA=ATAAAAGAA=ATTTCTTTT=CTTTTATTT=GAAATAAAA=TAAAAGAAA=TATTTCTTT=TCTTTTATT=TTATTTCTT=TTCTTTTAT=TTTATTTCT=TTTCTTTTA=TTTTATTTC	2	9	1.61653e-05	0.998004
AAAAGATAT	AAAAGATAT=AAAGATATA=AAGATATAA=AGATATAAA=ATAAAAGAT=ATATAAAAG=ATATCTTTT=ATCTTTTAT=CTTTTATAT=GATATAAAA=TAAAAGATA=TATAAAAGA=TATATCTTT=TATCTTTTA=TCTTTTATA=TTATATCTT=TTTATATCT=TTTTATATC	2	9	1.61653e-05	0.99802
AAAATGCAG	AAAATGCAG=AAATGCAGA=AATGCAGAA=AGAAAATGC=ATGCAGAAA=ATTTTCTGC=CAGAAAATG=CATTTTCTG=CTGCATTTT=GAAAATGCA=GCAGAAAAT=GCATTTTCT=TCTGCATTT=TGCAGAAAA=TGCATTTTC=TTCTGCATT=TTTCTGCAT=TTTTCTGCA	2	9	1.61653e-05	0.998036
AAAATTTAC	AAAATTTAC=AAATTTACA=AAATTTTGT=AATTTACAA=AATTTTGTA=ACAAAATTT=ATTTACAAA=ATTTTGTAA=CAAAATTTA=GTAAATTTT=TAAATTTTG=TACAAAATT=TGTAAATTT=TTACAAAAT=TTGTAAATT=TTTACAAAA=TTTGTAAAT=TTTTGTAAA	2	9	1.61653e-05	0.998052
AAATACAAT	AAATACAAT=AATAAATAC=AATACAATA=ACAATAAAT=ATAAATACA=ATACAATAA=ATTGTATTT=ATTTATTGT=CAATAAATA=GTATTTATT=TAAATACAA=TACAATAAA=TATTGTATT=TATTTATTG=TGTATTTAT=TTATTGTAT=TTGTATTTA=TTTATTGTA	2	9	1.61653e-05	0.998068
AAATATATC	AAATATATC=AATATATCA=ATATATCAA=ATATATTTG=ATATCAAAT=ATATTTGAT=ATCAAATAT=ATTTGATAT=CAAATATAT=GATATATTT=TATATCAAA=TATATTTGA=TATCAAATA=TATTTGATA=TCAAATATA=TGATATATT=TTGATATAT=TTTGATATA	2	9	1.61653e-05	0.998084
AAATATGAT	AAATATGAT=AATATGATA=ATAAATATG=ATATGATAA=ATATTTATC=ATCATATTT=ATGATAAAT=ATTTATCAT=CATATTTAT=GATAAATAT=TAAATATGA=TATCATATT=TATGATAAA=TATTTATCA=TCATATTTA=TGATAAATA=TTATCATAT=TTTATCATA	2	9	1.61653e-05	0.998101
AAATGAATC	AAATGAATC=AATCAAATG=AATGAATCA=ATCAAATGA=ATGAATCAA=ATTCATTTG=ATTTGATTC=CAAATGAAT=CATTTGATT=GAATCAAAT=GATTCATTT=TCAAATGAA=TCATTTGAT=TGAATCAAA=TGATTCATT=TTCATTTGA=TTGATTCAT=TTTGATTCA	2	9	1.61653e-05	0.998117
AAATTATAC	AAATTATAC=AATTATACA=AATTTGTAT=ACAAATTAT=ATAATTTGT=ATACAAATT=ATTATACAA=ATTTGTATA=CAAATTATA=GTATAATTT=TAATTTGTA=TACAAATTA=TATAATTTG=TATACAAAT=TGTATAATT=TTATACAAA=TTGTATAAT=TTTGTATAA	2	9	1.61653e-05	0.998133
AACAACAAT	AACAACAAT=AACAATAAC=AATAACAAC=ACAACAATA=ACAATAACA=ATAACAACA=ATTGTTGTT=CAACAATAA=CAATAACAA=GTTATTGTT=GTTGTTATT=TAACAACAA=TATTGTTGT=TGTTATTGT=TGTTGTTAT=TTATTGTTG=TTGTTATTG=TTGTTGTTA	2	9	1.61653e-05	0.998149
AACAACATG	AACAACATG=AACATGAAC=ACAACATGA=ACATGAACA=ATGAACAAC=ATGTTGTTC=CAACATGAA=CATGAACAA=CATGTTGTT=GAACAACAT=GTTCATGTT=GTTGTTCAT=TCATGTTGT=TGAACAACA=TGTTCATGT=TGTTGTTCA=TTCATGTTG=TTGTTCATG	2	9	1.61653e-05	0.998165
AACATAATG	AACATAATG=AATGAACAT=ACATAATGA=ATAATGAAC=ATGAACATA=ATGTTCATT=ATTATGTTC=CATAATGAA=CATTATGTT=GAACATAAT=GTTCATTAT=TAATGAACA=TATGTTCAT=TCATTATGT=TGAACATAA=TGTTCATTA=TTATGTTCA=TTCATTATG	2	9	1.61653e-05	0.998181
AACATCATT	AACATCATT=AATGATGTT=ACATCATTA=ATCATTAAC=ATGATGTTA=ATGTTAATG=ATTAACATC=CATCATTAA=CATTAACAT=GATGTTAAT=GTTAATGAT=TAACATCAT=TAATGATGT=TCATTAACA=TGATGTTAA=TGTTAATGA=TTAACATCA=TTAATGATG	2	9	1.61653e-05	0.998198
AATAATTGT	AATAATTGT=AATTATTAC=AATTGTAAT=ACAATTATT=ATAATTGTA=ATTACAATT=ATTATTACA=ATTGTAATA=CAATTATTA=GTAATAATT=TAATAATTG=TAATTGTAA=TACAATTAT=TATTACAAT=TGTAATAAT=TTACAATTA=TTATTACAA=TTGTAATAA	2	9	1.61653e-05	0.998214
AATATGGAT	AATATGGAT=ATAATATGG=ATATGGATA=ATATTATCC=ATCCATATT=ATGGATAAT=ATTATCCAT=CATATTATC=CCATATTAT=GATAATATG=GGATAATAT=TAATATGGA=TATCCATAT=TATGGATAA=TATTATCCA=TCCATATTA=TGGATAATA=TTATCCATA	2	9	1.61653e-05	0.99823
AATATGTAC	AATATGTAC=ACAATATGT=ACATATTGT=ATATGTACA=ATATTGTAC=ATGTACAAT=ATTGTACAT=CAATATGTA=CATATTGTA=GTACAATAT=GTACATATT=TACAATATG=TACATATTG=TATGTACAA=TATTGTACA=TGTACAATA=TGTACATAT=TTGTACATA	2	9	1.61653e-05	0.998246
AATCAGATG	AATCAGATG=AGATGAATC=ATCAGATGA=ATCTGATTC=ATGAATCAG=ATTCATCTG=CAGATGAAT=CATCTGATT=CTGATTCAT=GAATCAGAT=GATGAATCA=GATTCATCT=TCAGATGAA=TCATCTGAT=TCTGATTCA=TGAATCAGA=TGATTCATC=TTCATCTGA	2	9	1.61653e-05	0.998262
AATCATCAT	AATCATCAT=ATAATCATC=ATCATAATC=ATCATCATA=ATGATGATT=ATGATTATG=ATTATGATG=CATAATCAT=CATCATAAT=GATGATTAT=GATTATGAT=TAATCATCA=TATGATGAT=TCATAATCA=TCATCATAA=TGATGATTA=TGATTATGA=TTATGATGA	2	9	1.61653e-05	0.998278
AATGATCAT	AATGATCAT=ATAATGATC=ATCATAATG=ATCATTATG=ATGATCATA=ATGATCATT=ATTATGATC=CATAATGAT=CATTATGAT=GATCATAAT=GATCATTAT=TAATGATCA=TATGATCAT=TCATAATGA=TCATTATGA=TGATCATAA=TGATCATTA=TTATGATCA	2	9	1.61653e-05	0.998295
AATTATCAT	AATTATCAT=AATTATGAT=ATAATTATC=ATAATTATG=ATCATAATT=ATGATAATT=ATTATCATA=ATTATGATA=CATAATTAT=GATAATTAT=TAATTATCA=TAATTATGA=TATCATAAT=TATGATAAT=TCATAATTA=TGATAATTA=TTATCATAA=TTATGATAA	2	9	1.61653e-05	0.998311
ACTATCATC	ACTATCATC=AGTGATGAT=ATAGTGATG=ATCACTATC=ATCATCACT=ATGATAGTG=CACTATCAT=CATCACTAT=CTATCATCA=GATAGTGAT=GATGATAGT=GTGATGATA=TAGTGATGA=TATCATCAC=TCACTATCA=TCATCACTA=TGATAGTGA=TGATGATAG	2	9	1.61653e-05	0.998327
ATATATATC	ATATATATC=ATATATATG=ATATATCAT=ATATATGAT=ATATCATAT=ATATGATAT=ATCATATAT=ATGATATAT=CATATATAT=GATATATAT=TATATATCA=TATATATGA=TATATCATA=TATATGATA=TATCATATA=TATGATATA=TCATATATA=TGATATATA	2	9	1.61653e-05	0.998343
CG	CG=GC	1	2	8.08264e-06	0.998351
ACAG	ACAG=AGAC=CAGA=CTGT=GACA=GTCT=TCTG=TGTC	1	4	8.08264e-06	0.998359
ACGT	ACGT=CGTA=GTAC=TACG	1	4	8.08264e-06	0.998367
ATGC	ATGC=CATG=GCAT=TGCA	1	4	8.08264e-06	0.998375
AAAGT	AAAGT=AAGTA=ACTTT=AGTAA=CTTTA=GTAAA=TAAAG=TACTT=TTACT=TTTAC	1	5	8.08264e-06	0.998383
AAGAC	AAGAC=ACAAG=AGACA=CAAGA=CTTGT=GACAA=GTCTT=TCTTG=TGTCT=TTGTC	1	5	8.08264e-06	0.998392
AAGCC	AAGCC=AGCCA=CAAGC=CCAAG=CTTGG=GCCAA=GCTTG=GGCTT=TGGCT=TTGGC	1	5	8.08264e-06	0.9984
AATCT	AATCT=AGATT=ATCTA=ATTAG=CTAAT=GATTA=TAATC=TAGAT=TCTAA=TTAGA	1	5	8.08264e-06	0.998408
AATGG	AATGG=ATGGA=ATTCC=CATTC=CCATT=GAATG=GGAAT=TCCAT=TGGAA=TTCCA	1	5	8.08264e-06	0.998416
ACATC	ACATC=ATCAC=ATGTG=CACAT=CATCA=GATGT=GTGAT=TCACA=TGATG=TGTGA	1	5	8.08264e-06	0.998424
ACATG	ACATG=ATGAC=ATGTC=CATGA=CATGT=GACAT=GTCAT=TCATG=TGACA=TGTCA	1	5	8.08264e-06	0.998432
AGATG	AGATG=ATCTC=ATGAG=CATCT=CTCAT=GAGAT=GATGA=TCATC=TCTCA=TGAGA	1	5	8.08264e-06	0.99844
AAACGG	AAACGG=AACGGA=ACGGAA=CCGTTT=CGGAAA=CGTTTC=GAAACG=GGAAAC=GTTTCC=TCCGTT=TTCCGT=TTTCCG	1	6	8.08264e-06	0.998448
AAAGTT	AAAGTT=AACTTT=AAGTTA=ACTTTA=AGTTAA=CTTTAA=GTTAAA=TAAAGT=TAACTT=TTAAAG=TTAACT=TTTAAC	1	6	8.08264e-06	0.998456
AACACG	AACACG=ACACGA=ACGAAC=CACGAA=CGAACA=CGTGTT=GAACAC=GTGTTC=GTTCGT=TCGTGT=TGTTCG=TTCGTG	1	6	8.08264e-06	0.998464
AACACT	AACACT=ACACTA=ACTAAC=AGTGTT=CACTAA=CTAACA=GTGTTA=GTTAGT=TAACAC=TAGTGT=TGTTAG=TTAGTG	1	6	8.08264e-06	0.998472
AACAGC	AACAGC=ACAGCA=AGCAAC=CAACAG=CAGCAA=CTGTTG=GCAACA=GCTGTT=GTTGCT=TGCTGT=TGTTGC=TTGCTG	1	6	8.08264e-06	0.99848
AACCAT	AACCAT=ACCATA=ATAACC=ATGGTT=CATAAC=CCATAA=GGTTAT=GTTATG=TAACCA=TATGGT=TGGTTA=TTATGG	1	6	8.08264e-06	0.998489
AACCCT	AACCCT=ACCCTA=AGGGTT=CCCTAA=CCTAAC=CTAACC=GGGTTA=GGTTAG=GTTAGG=TAACCC=TAGGGT=TTAGGG	1	6	8.08264e-06	0.998497
AACGTC	AACGTC=ACGTCA=ACGTTG=CAACGT=CGTCAA=CGTTGA=GACGTT=GTCAAC=GTTGAC=TCAACG=TGACGT=TTGACG	1	6	8.08264e-06	0.998505
AACTAG	AACTAG=ACTAGA=AGAACT=AGTTCT=CTAGAA=CTAGTT=GAACTA=GTTCTA=TAGAAC=TAGTTC=TCTAGT=TTCTAG	1	6	8.08264e-06	0.998513
AACTGC	AACTGC=ACTGCA=AGTTGC=CAACTG=CAGTTG=CTGCAA=GCAACT=GCAGTT=GTTGCA=TGCAAC=TGCAGT=TTGCAG	1	6	8.08264e-06	0.998521
AACTTG	AACTTG=AAGTTC=ACTTGA=AGTTCA=CAAGTT=CTTGAA=GAACTT=GTTCAA=TCAAGT=TGAACT=TTCAAG=TTGAAC	1	6	8.08264e-06	0.998529
AAGACC	AAGACC=ACCAAG=AGACCA=CAAGAC=CCAAGA=CTTGGT=GACCAA=GGTCTT=GTCTTG=TCTTGG=TGGTCT=TTGGTC	1	6	8.08264e-06	0.998537
AAGACG	AAGACG=ACGAAG=AGACGA=CGAAGA=CGTCTT=CTTCGT=GAAGAC=GACGAA=GTCTTC=TCGTCT=TCTTCG=TTCGTC	1	6	8.08264e-06	0.998545
AAGAGC	AAGAGC=AGAGCA=AGCAAG=CAAGAG=CTCTTG=CTTGCT=GAGCAA=GCAAGA=GCTCTT=TCTTGC=TGCTCT=TTGCTC	1	6	8.08264e-06	0.998553
AAGCAC	AAGCAC=ACAAGC=AGCACA=CAAGCA=CACAAG=CTTGTG=GCACAA=GCTTGT=GTGCTT=TGCTTG=TGTGCT=TTGTGC	1	6	8.08264e-06	0.998561
AAGCTC	AAGCTC=AGCTCA=AGCTTG=CAAGCT=CTCAAG=CTTGAG=GAGCTT=GCTCAA=GCTTGA=TCAAGC=TGAGCT=TTGAGC	1	6	8.08264e-06	0.998569
AAGGAC	AAGGAC=ACAAGG=AGGACA=CAAGGA=CCTTGT=CTTGTC=GACAAG=GGACAA=GTCCTT=TCCTTG=TGTCCT=TTGTCC	1	6	8.08264e-06	0.998577
AAGGGG	AAGGGG=AGGGGA=CCCCTT=CCCTTC=CCTTCC=CTTCCC=GAAGGG=GGAAGG=GGGAAG=GGGGAA=TCCCCT=TTCCCC	1	6	8.08264e-06	0.998586
AAGGTC	AAGGTC=ACCTTG=AGGTCA=CAAGGT=CCTTGA=CTTGAC=GACCTT=GGTCAA=GTCAAG=TCAAGG=TGACCT=TTGACC	1	6	8.08264e-06	0.998594
AAGTAG	AAGTAG=ACTTCT=AGAAGT=AGTAGA=CTACTT=CTTCTA=GAAGTA=GTAGAA=TACTTC=TAGAAG=TCTACT=TTCTAC	1	6	8.08264e-06	0.998602
AATACC	AATACC=ACCAAT=ATACCA=ATTGGT=CAATAC=CCAATA=GGTATT=GTATTG=TACCAA=TATTGG=TGGTAT=TTGGTA	1	6	8.08264e-06	0.99861
AATAGG	AATAGG=AGGAAT=ATAGGA=ATTCCT=CCTATT=CTATTC=GAATAG=GGAATA=TAGGAA=TATTCC=TCCTAT=TTCCTA	1	6	8.08264e-06	0.998618
AATCAG	AATCAG=AGAATC=ATCAGA=ATTCTG=CAGAAT=CTGATT=GAATCA=GATTCT=TCAGAA=TCTGAT=TGATTC=TTCTGA	1	6	8.08264e-06	0.998626
AATCTG	AATCTG=AGATTC=ATCTGA=ATTCAG=CAGATT=CTGAAT=GAATCT=GATTCA=TCAGAT=TCTGAA=TGAATC=TTCAGA	1	6	8.08264e-06	0.998634
AATGAC	AATGAC=ACAATG=ATGACA=ATTGTC=CAATGA=CATTGT=GACAAT=GTCATT=TCATTG=TGACAA=TGTCAT=TTGTCA	1	6	8.08264e-06	0.998642
AATGCT	AATGCT=AGCATT=ATGCTA=ATTAGC=CATTAG=CTAATG=GCATTA=GCTAAT=TAATGC=TAGCAT=TGCTAA=TTAGCA	1	6	8.08264e-06	0.99865
AATTAG	AATTAG=AATTCT=AGAATT=ATTAGA=ATTCTA=CTAATT=GAATTA=TAATTC=TAGAAT=TCTAAT=TTAGAA=TTCTAA	1	6	8.08264e-06	0.998658
ACACTC	ACACTC=ACTCAC=AGTGTG=CACACT=CACTCA=CTCACA=GAGTGT=GTGAGT=GTGTGA=TCACAC=TGAGTG=TGTGAG	1	6	8.08264e-06	0.998666
ACAGAT	ACAGAT=AGATAC=ATACAG=ATCTGT=CAGATA=CTGTAT=GATACA=GTATCT=TACAGA=TATCTG=TCTGTA=TGTATC	1	6	8.08264e-06	0.998674
ACATGG	ACATGG=ATGGAC=ATGTCC=CATGGA=CATGTC=CCATGT=GACATG=GGACAT=GTCCAT=TCCATG=TGGACA=TGTCCA	1	6	8.08264e-06	0.998683
ACATGT	ACATGT=ATGTAC=CATGTA=GTACAT=TACATG=TGTACA	1	6	8.08264e-06	0.998691
ACCATG	ACCATG=ATGACC=ATGGTC=CATGAC=CATGGT=CCATGA=GACCAT=GGTCAT=GTCATG=TCATGG=TGACCA=TGGTCA	1	6	8.08264e-06	0.998699
ACTATG	ACTATG=AGTCAT=ATAGTC=ATGACT=CATAGT=CTATGA=GACTAT=GTCATA=TAGTCA=TATGAC=TCATAG=TGACTA	1	6	8.08264e-06	0.998707
ACTCAG	ACTCAG=AGACTC=AGTCTG=CAGACT=CTCAGA=CTGAGT=GACTCA=GAGTCT=GTCTGA=TCAGAC=TCTGAG=TGAGTC	1	6	8.08264e-06	0.998715
AGCAGG	AGCAGG=AGGAGC=CAGGAG=CCTGCT=CTCCTG=CTGCTC=GAGCAG=GCAGGA=GCTCCT=GGAGCA=TCCTGC=TGCTCC	1	6	8.08264e-06	0.998723
AGGATG	AGGATG=ATCCTC=ATGAGG=CATCCT=CCTCAT=CTCATC=GAGGAT=GATGAG=GGATGA=TCATCC=TCCTCA=TGAGGA	1	6	8.08264e-06	0.998731
ATCCCC	ATCCCC=ATGGGG=CATCCC=CCATCC=CCCATC=CCCCAT=GATGGG=GGATGG=GGGATG=GGGGAT=TCCCCA=TGGGGA	1	6	8.08264e-06	0.998739
AAAAACT	AAAAACT=AAAACTA=AAACTAA=AACTAAA=ACTAAAA=AGTTTTT=CTAAAAA=GTTTTTA=TAAAAAC=TAGTTTT=TTAGTTT=TTTAGTT=TTTTAGT=TTTTTAG	1	7	8.08264e-06	0.998747
AAAAAGG	AAAAAGG=AAAAGGA=AAAGGAA=AAGGAAA=AGGAAAA=CCTTTTT=CTTTTTC=GAAAAAG=GGAAAAA=TCCTTTT=TTCCTTT=TTTCCTT=TTTTCCT=TTTTTCC	1	7	8.08264e-06	0.998755
AAAACAG	AAAACAG=AAACAGA=AACAGAA=ACAGAAA=AGAAAAC=CAGAAAA=CTGTTTT=GAAAACA=GTTTTCT=TCTGTTT=TGTTTTC=TTCTGTT=TTTCTGT=TTTTCTG	1	7	8.08264e-06	0.998763
AAAAGAG	AAAAGAG=AAAGAGA=AAGAGAA=AGAAAAG=AGAGAAA=CTCTTTT=CTTTTCT=GAAAAGA=GAGAAAA=TCTCTTT=TCTTTTC=TTCTCTT=TTTCTCT=TTTTCTC	1	7	8.08264e-06	0.998771
AAAAGAT	AAAAGAT=AAAGATA=AAGATAA=AGATAAA=ATAAAAG=ATCTTTT=CTTTTAT=GATAAAA=TAAAAGA=TATCTTT=TCTTTTA=TTATCTT=TTTATCT=TTTTATC	1	7	8.08264e-06	0.99878
AAAAGGG	AAAAGGG=AAAGGGA=AAGGGAA=AGGGAAA=CCCTTTT=CCTTTTC=CTTTTCC=GAAAAGG=GGAAAAG=GGGAAAA=TCCCTTT=TTCCCTT=TTTCCCT=TTTTCCC	1	7	8.08264e-06	0.998788
AAAAGTG	AAAAGTG=AAAGTGA=AAGTGAA=ACTTTTC=AGTGAAA=CACTTTT=CTTTTCA=GAAAAGT=GTGAAAA=TCACTTT=TGAAAAG=TTCACTT=TTTCACT=TTTTCAC	1	7	8.08264e-06	0.998796
AAAATGT	AAAATGT=AAATGTA=AATGTAA=ACATTTT=ATGTAAA=ATTTTAC=CATTTTA=GTAAAAT=TAAAATG=TACATTT=TGTAAAA=TTACATT=TTTACAT=TTTTACA	1	7	8.08264e-06	0.998804
AAACAAT	AAACAAT=AACAATA=AATAAAC=ACAATAA=ATAAACA=ATTGTTT=CAATAAA=GTTTATT=TAAACAA=TATTGTT=TGTTTAT=TTATTGT=TTGTTTA=TTTATTG	1	7	8.08264e-06	0.998812
AAAGAAT	AAAGAAT=AAGAATA=AATAAAG=AGAATAA=ATAAAGA=ATTCTTT=CTTTATT=GAATAAA=TAAAGAA=TATTCTT=TCTTTAT=TTATTCT=TTCTTTA=TTTATTC	1	7	8.08264e-06	0.99882
AAAGTTG	AAAGTTG=AACTTTC=AAGTTGA=ACTTTCA=AGTTGAA=CAACTTT=CTTTCAA=GAAAGTT=GTTGAAA=TCAACTT=TGAAAGT=TTCAACT=TTGAAAG=TTTCAAC	1	7	8.08264e-06	0.998828
AAATGAT	AAATGAT=AATGATA=ATAAATG=ATCATTT=ATGATAA=ATTTATC=CATTTAT=GATAAAT=TAAATGA=TATCATT=TCATTTA=TGATAAA=TTATCAT=TTTATCA	1	7	8.08264e-06	0.998836
AAATTAG	AAATTAG=AATTAGA=AATTTCT=AGAAATT=ATTAGAA=ATTTCTA=CTAATTT=GAAATTA=TAATTTC=TAGAAAT=TCTAATT=TTAGAAA=TTCTAAT=TTTCTAA	1	7	8.08264e-06	0.998844
AACACAT	AACACAT=ACACATA=ACATAAC=ATAACAC=ATGTGTT=CACATAA=CATAACA=GTGTTAT=GTTATGT=TAACACA=TATGTGT=TGTGTTA=TGTTATG=TTATGTG	1	7	8.08264e-06	0.998852
AAGAATG	AAGAATG=AATGAAG=AGAATGA=ATGAAGA=ATTCTTC=CATTCTT=CTTCATT=GAAGAAT=GAATGAA=TCATTCT=TCTTCAT=TGAAGAA=TTCATTC=TTCTTCA	1	7	8.08264e-06	0.99886
AAGGAAT	AAGGAAT=AATAAGG=AGGAATA=ATAAGGA=ATTCCTT=CCTTATT=CTTATTC=GAATAAG=GGAATAA=TAAGGAA=TATTCCT=TCCTTAT=TTATTCC=TTCCTTA	1	7	8.08264e-06	0.998868
AAAAAACT	AAAAAACT=AAAAACTA=AAAACTAA=AAACTAAA=AACTAAAA=ACTAAAAA=AGTTTTTT=CTAAAAAA=GTTTTTTA=TAAAAAAC=TAGTTTTT=TTAGTTTT=TTTAGTTT=TTTTAGTT=TTTTTAGT=TTTTTTAG	1	8	8.08264e-06	0.998877
AAAAAAGG	AAAAAAGG=AAAAAGGA=AAAAGGAA=AAAGGAAA=AAGGAAAA=AGGAAAAA=CCTTTTTT=CTTTTTTC=GAAAAAAG=GGAAAAAA=TCCTTTTT=TTCCTTTT=TTTCCTTT=TTTTCCTT=TTTTTCCT=TTTTTTCC	1	8	8.08264e-06	0.998885
AAAAAGAT	AAAAAGAT=AAAAGATA=AAAGATAA=AAGATAAA=AGATAAAA=ATAAAAAG=ATCTTTTT=CTTTTTAT=GATAAAAA=TAAAAAGA=TATCTTTT=TCTTTTTA=TTATCTTT=TTTATCTT=TTTTATCT=TTTTTATC	1	8	8.08264e-06	0.998893
AAAAAGGG	AAAAAGGG=AAAAGGGA=AAAGGGAA=AAGGGAAA=AGGGAAAA=CCCTTTTT=CCTTTTTC=CTTTTTCC=GAAAAAGG=GGAAAAAG=GGGAAAAA=TCCCTTTT=TTCCCTTT=TTTCCCTT=TTTTCCCT=TTTTTCCC	1	8	8.08264e-06	0.998901
AAAAATAG	AAAAATAG=AAAATAGA=AAATAGAA=AATAGAAA=AGAAAAAT=ATAGAAAA=ATTTTTCT=CTATTTTT=GAAAAATA=TAGAAAAA=TATTTTTC=TCTATTTT=TTCTATTT=TTTCTATT=TTTTCTAT=TTTTTCTA	1	8	8.08264e-06	0.998909
AAAAATGT	AAAAATGT=AAAATGTA=AAATGTAA=AATGTAAA=ACATTTTT=ATGTAAAA=ATTTTTAC=CATTTTTA=GTAAAAAT=TAAAAATG=TACATTTT=TGTAAAAA=TTACATTT=TTTACATT=TTTTACAT=TTTTTACA	1	8	8.08264e-06	0.998917
AAAAATTG	AAAAATTG=AAAATTGA=AAATTGAA=AATTGAAA=AATTTTTC=ATTGAAAA=ATTTTTCA=CAATTTTT=GAAAAATT=TCAATTTT=TGAAAAAT=TTCAATTT=TTGAAAAA=TTTCAATT=TTTTCAAT=TTTTTCAA	1	8	8.08264e-06	0.998925
AAAAGAAG	AAAAGAAG=AAAGAAGA=AAGAAAAG=AAGAAGAA=AGAAAAGA=AGAAGAAA=CTTCTTTT=CTTTTCTT=GAAAAGAA=GAAGAAAA=TCTTCTTT=TCTTTTCT=TTCTTCTT=TTCTTTTC=TTTCTTCT=TTTTCTTC	1	8	8.08264e-06	0.998933
AAAAGAAT	AAAAGAAT=AAAGAATA=AAGAATAA=AATAAAAG=AGAATAAA=ATAAAAGA=ATTCTTTT=CTTTTATT=GAATAAAA=TAAAAGAA=TATTCTTT=TCTTTTAT=TTATTCTT=TTCTTTTA=TTTATTCT=TTTTATTC	1	8	8.08264e-06	0.998941
AAAATAAG	AAAATAAG=AAATAAGA=AAGAAAAT=AATAAGAA=AGAAAATA=ATAAGAAA=ATTTTCTT=CTTATTTT=GAAAATAA=TAAGAAAA=TATTTTCT=TCTTATTT=TTATTTTC=TTCTTATT=TTTCTTAT=TTTTCTTA	1	8	8.08264e-06	0.998949
AAAATATC	AAAATATC=AAATATCA=AATATCAA=ATATCAAA=ATATTTTG=ATCAAAAT=ATTTTGAT=CAAAATAT=GATATTTT=TATCAAAA=TATTTTGA=TCAAAATA=TGATATTT=TTGATATT=TTTGATAT=TTTTGATA	1	8	8.08264e-06	0.998957
AAAATGAC	AAAATGAC=AAATGACA=AATGACAA=ACAAAATG=ATGACAAA=ATTTTGTC=CAAAATGA=CATTTTGT=GACAAAAT=GTCATTTT=TCATTTTG=TGACAAAA=TGTCATTT=TTGTCATT=TTTGTCAT=TTTTGTCA	1	8	8.08264e-06	0.998965
AAAATGTT	AAAATGTT=AAATGTTA=AACATTTT=AATGTTAA=ACATTTTA=ATGTTAAA=ATTTTAAC=CATTTTAA=GTTAAAAT=TAAAATGT=TAACATTT=TGTTAAAA=TTAAAATG=TTAACATT=TTTAACAT=TTTTAACA	1	8	8.08264e-06	0.998974
AAAATTTG	AAAATTTG=AAATTTGA=AAATTTTC=AATTTGAA=AATTTTCA=ATTTGAAA=ATTTTCAA=CAAATTTT=GAAAATTT=TCAAATTT=TGAAAATT=TTCAAATT=TTGAAAAT=TTTCAAAT=TTTGAAAA=TTTTCAAA	1	8	8.08264e-06	0.998982
AAATACAT	AAATACAT=AATACATA=ACATAAAT=ATAAATAC=ATACATAA=ATGTATTT=ATTTATGT=CATAAATA=GTATTTAT=TAAATACA=TACATAAA=TATGTATT=TATTTATG=TGTATTTA=TTATGTAT=TTTATGTA	1	8	8.08264e-06	0.99899
AAATATGT	AAATATGT=AATATGTA=ACATATTT=ATATGTAA=ATATTTAC=ATGTAAAT=ATTTACAT=CATATTTA=GTAAATAT=TAAATATG=TACATATT=TATGTAAA=TATTTACA=TGTAAATA=TTACATAT=TTTACATA	1	8	8.08264e-06	0.998998
AAATATTC	AAATATTC=AATATTCA=AATATTTG=ATATTCAA=ATATTTGA=ATTCAAAT=ATTTGAAT=CAAATATT=GAATATTT=TATTCAAA=TATTTGAA=TCAAATAT=TGAATATT=TTCAAATA=TTGAATAT=TTTGAATA	1	8	8.08264e-06	0.999006
AAATATTG	AAATATTG=AATATTGA=AATATTTC=ATATTGAA=ATATTTCA=ATTGAAAT=ATTTCAAT=CAATATTT=GAAATATT=TATTGAAA=TATTTCAA=TCAATATT=TGAAATAT=TTCAATAT=TTGAAATA=TTTCAATA	1	8	8.08264e-06	0.999014
AAATATTT	AAATATTT=AATATTTA=ATATTTAA=ATTTAAAT=TAAATATT=TATTTAAA=TTAAATAT=TTTAAATA	1	8	8.08264e-06	0.999022
AACAATAT	AACAATAT=AATATAAC=ACAATATA=ATAACAAT=ATATAACA=ATATTGTT=ATTGTTAT=CAATATAA=GTTATATT=TAACAATA=TATAACAA=TATATTGT=TATTGTTA=TGTTATAT=TTATATTG=TTGTTATA	1	8	8.08264e-06	0.99903
AACACACG	AACACACG=ACACACGA=ACACGAAC=ACGAACAC=CACACGAA=CACGAACA=CGAACACA=CGTGTGTT=GAACACAC=GTGTGTTC=GTGTTCGT=GTTCGTGT=TCGTGTGT=TGTGTTCG=TGTTCGTG=TTCGTGTG	1	8	8.08264e-06	0.999038
AACATTAC	AACATTAC=AATGTTGT=ACAACATT=ACATTACA=ATGTTGTA=ATTACAAC=CAACATTA=CATTACAA=GTAATGTT=GTTGTAAT=TAATGTTG=TACAACAT=TGTAATGT=TGTTGTAA=TTACAACA=TTGTAATG	1	8	8.08264e-06	0.999046
AACATTAT	AACATTAT=AATGTTAT=ACATTATA=ATAACATT=ATAATGTT=ATGTTATA=ATTATAAC=CATTATAA=GTTATAAT=TAACATTA=TAATGTTA=TATAACAT=TATAATGT=TGTTATAA=TTATAACA=TTATAATG	1	8	8.08264e-06	0.999054
AACGCATG	AACGCATG=ACGCATGA=ATGAACGC=ATGCGTTC=CATGAACG=CATGCGTT=CGCATGAA=CGTTCATG=GAACGCAT=GCATGAAC=GCGTTCAT=GTTCATGC=TCATGCGT=TGAACGCA=TGCGTTCA=TTCATGCG	1	8	8.08264e-06	0.999062
AATCATAT	AATCATAT=ATAATCAT=ATATAATC=ATATGATT=ATCATATA=ATGATTAT=ATTATATG=CATATAAT=GATTATAT=TAATCATA=TATAATCA=TATATGAT=TATGATTA=TCATATAA=TGATTATA=TTATATGA	1	8	8.08264e-06	0.99907
AATCATTC	AATCATTC=AATGATTG=ATCATTCA=ATGATTGA=ATTCAATC=ATTGAATG=CAATCATT=CATTCAAT=GAATGATT=GATTGAAT=TCAATCAT=TCATTCAA=TGAATGAT=TGATTGAA=TTCAATCA=TTGAATGA	1	8	8.08264e-06	0.999079
AATTATAT	AATTATAT=ATAATTAT=ATATAATT=ATTATATA=TAATTATA=TATAATTA=TATATAAT=TTATATAA	1	8	8.08264e-06	0.999087
ACATGTAT	ACATGTAT=ATACATGT=ATGTATAC=CATGTATA=GTATACAT=TACATGTA=TATACATG=TGTATACA	1	8	8.08264e-06	0.999095
ATATATGC	ATATATGC=ATATGCAT=ATGCATAT=CATATATG=GCATATAT=TATATGCA=TATGCATA=TGCATATA	1	8	8.08264e-06	0.999103
AAAAAAAGG	AAAAAAAGG=AAAAAAGGA=AAAAAGGAA=AAAAGGAAA=AAAGGAAAA=AAGGAAAAA=AGGAAAAAA=CCTTTTTTT=CTTTTTTTC=GAAAAAAAG=GGAAAAAAA=TCCTTTTTT=TTCCTTTTT=TTTCCTTTT=TTTTCCTTT=TTTTTCCTT=TTTTTTCCT=TTTTTTTCC	1	9	8.08264e-06	0.999111
AAAAAACAG	AAAAAACAG=AAAAACAGA=AAAACAGAA=AAACAGAAA=AACAGAAAA=ACAGAAAAA=AGAAAAAAC=CAGAAAAAA=CTGTTTTTT=GAAAAAACA=GTTTTTTCT=TCTGTTTTT=TGTTTTTTC=TTCTGTTTT=TTTCTGTTT=TTTTCTGTT=TTTTTCTGT=TTTTTTCTG	1	9	8.08264e-06	0.999119
AAAAAACAT	AAAAAACAT=AAAAACATA=AAAACATAA=AAACATAAA=AACATAAAA=ACATAAAAA=ATAAAAAAC=ATGTTTTTT=CATAAAAAA=GTTTTTTAT=TAAAAAACA=TATGTTTTT=TGTTTTTTA=TTATGTTTT=TTTATGTTT=TTTTATGTT=TTTTTATGT=TTTTTTATG	1	9	8.08264e-06	0.999127
AAAAAATAC	AAAAAATAC=AAAAATACA=AAAATACAA=AAATACAAA=AATACAAAA=ACAAAAAAT=ATACAAAAA=ATTTTTTGT=CAAAAAATA=GTATTTTTT=TACAAAAAA=TATTTTTTG=TGTATTTTT=TTGTATTTT=TTTGTATTT=TTTTGTATT=TTTTTGTAT=TTTTTTGTA	1	9	8.08264e-06	0.999135
AAAAAATGT	AAAAAATGT=AAAAATGTA=AAAATGTAA=AAATGTAAA=AATGTAAAA=ACATTTTTT=ATGTAAAAA=ATTTTTTAC=CATTTTTTA=GTAAAAAAT=TAAAAAATG=TACATTTTT=TGTAAAAAA=TTACATTTT=TTTACATTT=TTTTACATT=TTTTTACAT=TTTTTTACA	1	9	8.08264e-06	0.999143
AAAAACACG	AAAAACACG=AAAACACGA=AAACACGAA=AACACGAAA=ACACGAAAA=ACGAAAAAC=CACGAAAAA=CGAAAAACA=CGTGTTTTT=GAAAAACAC=GTGTTTTTC=GTTTTTCGT=TCGTGTTTT=TGTTTTTCG=TTCGTGTTT=TTTCGTGTT=TTTTCGTGT=TTTTTCGTG	1	9	8.08264e-06	0.999151
AAAAAGTGT	AAAAAGTGT=AAAAGTGTA=AAAGTGTAA=AAGTGTAAA=ACACTTTTT=ACTTTTTAC=AGTGTAAAA=CACTTTTTA=CTTTTTACA=GTAAAAAGT=GTGTAAAAA=TAAAAAGTG=TACACTTTT=TGTAAAAAG=TTACACTTT=TTTACACTT=TTTTACACT=TTTTTACAC	1	9	8.08264e-06	0.999159
AAAAATAAC	AAAAATAAC=AAAATAACA=AAATAACAA=AACAAAAAT=AATAACAAA=ACAAAAATA=ATAACAAAA=ATTTTTGTT=CAAAAATAA=GTTATTTTT=TAACAAAAA=TATTTTTGT=TGTTATTTT=TTATTTTTG=TTGTTATTT=TTTGTTATT=TTTTGTTAT=TTTTTGTTA	1	9	8.08264e-06	0.999167
AAAAATATC	AAAAATATC=AAAATATCA=AAATATCAA=AATATCAAA=ATATCAAAA=ATATTTTTG=ATCAAAAAT=ATTTTTGAT=CAAAAATAT=GATATTTTT=TATCAAAAA=TATTTTTGA=TCAAAAATA=TGATATTTT=TTGATATTT=TTTGATATT=TTTTGATAT=TTTTTGATA	1	9	8.08264e-06	0.999176
AAAAATGAT	AAAAATGAT=AAAATGATA=AAATGATAA=AATGATAAA=ATAAAAATG=ATCATTTTT=ATGATAAAA=ATTTTTATC=CATTTTTAT=GATAAAAAT=TAAAAATGA=TATCATTTT=TCATTTTTA=TGATAAAAA=TTATCATTT=TTTATCATT=TTTTATCAT=TTTTTATCA	1	9	8.08264e-06	0.999184
AAAAATTGT	AAAAATTGT=AAAATTGTA=AAATTGTAA=AATTGTAAA=AATTTTTAC=ACAATTTTT=ATTGTAAAA=ATTTTTACA=CAATTTTTA=GTAAAAATT=TAAAAATTG=TACAATTTT=TGTAAAAAT=TTACAATTT=TTGTAAAAA=TTTACAATT=TTTTACAAT=TTTTTACAA	1	9	8.08264e-06	0.999192
AAAACAAAC	AAAACAAAC=AAACAAAAC=AAACAAACA=AACAAAACA=AACAAACAA=ACAAAACAA=ACAAACAAA=CAAAACAAA=CAAACAAAA=GTTTGTTTT=GTTTTGTTT=TGTTTGTTT=TGTTTTGTT=TTGTTTGTT=TTGTTTTGT=TTTGTTTGT=TTTGTTTTG=TTTTGTTTG	1	9	8.08264e-06	0.9992
AAAACATAT	AAAACATAT=AAACATATA=AACATATAA=ACATATAAA=ATAAAACAT=ATATAAAAC=ATATGTTTT=ATGTTTTAT=CATATAAAA=GTTTTATAT=TAAAACATA=TATAAAACA=TATATGTTT=TATGTTTTA=TGTTTTATA=TTATATGTT=TTTATATGT=TTTTATATG	1	9	8.08264e-06	0.999208
AAAACCAAT	AAAACCAAT=AAACCAATA=AACCAATAA=AATAAAACC=ACCAATAAA=ATAAAACCA=ATTGGTTTT=CAATAAAAC=CCAATAAAA=GGTTTTATT=GTTTTATTG=TAAAACCAA=TATTGGTTT=TGGTTTTAT=TTATTGGTT=TTGGTTTTA=TTTATTGGT=TTTTATTGG	1	9	8.08264e-06	0.999216
AAAACGAAC	AAAACGAAC=AAACGAACA=AACAAAACG=AACGAACAA=ACAAAACGA=ACGAACAAA=CAAAACGAA=CGAACAAAA=CGTTTTGTT=GAACAAAAC=GTTCGTTTT=GTTTTGTTC=TCGTTTTGT=TGTTCGTTT=TTCGTTTTG=TTGTTCGTT=TTTGTTCGT=TTTTGTTCG	1	9	8.08264e-06	0.999224
AAAACGAAT	AAAACGAAT=AAACGAATA=AACGAATAA=AATAAAACG=ACGAATAAA=ATAAAACGA=ATTCGTTTT=CGAATAAAA=CGTTTTATT=GAATAAAAC=GTTTTATTC=TAAAACGAA=TATTCGTTT=TCGTTTTAT=TTATTCGTT=TTCGTTTTA=TTTATTCGT=TTTTATTCG	1	9	8.08264e-06	0.999232
AAAACGTAC	AAAACGTAC=AAACGTACA=AACGTACAA=ACAAAACGT=ACGTACAAA=ACGTTTTGT=CAAAACGTA=CGTACAAAA=CGTTTTGTA=GTACAAAAC=GTACGTTTT=GTTTTGTAC=TACAAAACG=TACGTTTTG=TGTACGTTT=TTGTACGTT=TTTGTACGT=TTTTGTACG	1	9	8.08264e-06	0.99924
AAAAGGAAG	AAAAGGAAG=AAAGGAAGA=AAGAAAAGG=AAGGAAGAA=AGAAAAGGA=AGGAAGAAA=CCTTTTCTT=CTTCCTTTT=CTTTTCTTC=GAAAAGGAA=GAAGAAAAG=GGAAGAAAA=TCCTTTTCT=TCTTCCTTT=TTCCTTTTC=TTCTTCCTT=TTTCTTCCT=TTTTCTTCC	1	9	8.08264e-06	0.999248
AAAAGGACC	AAAAGGACC=AAAGGACCA=AAGGACCAA=ACCAAAAGG=AGGACCAAA=CAAAAGGAC=CCAAAAGGA=CCTTTTGGT=CTTTTGGTC=GACCAAAAG=GGACCAAAA=GGTCCTTTT=GTCCTTTTG=TCCTTTTGG=TGGTCCTTT=TTGGTCCTT=TTTGGTCCT=TTTTGGTCC	1	9	8.08264e-06	0.999256
AAAAGGATC	AAAAGGATC=AAAGGATCA=AAGGATCAA=AGGATCAAA=ATCAAAAGG=ATCCTTTTG=CAAAAGGAT=CCTTTTGAT=CTTTTGATC=GATCAAAAG=GATCCTTTT=GGATCAAAA=TCAAAAGGA=TCCTTTTGA=TGATCCTTT=TTGATCCTT=TTTGATCCT=TTTTGATCC	1	9	8.08264e-06	0.999264
AAAAGGATG	AAAAGGATG=AAAGGATGA=AAGGATGAA=AGGATGAAA=ATCCTTTTC=ATGAAAAGG=CATCCTTTT=CCTTTTCAT=CTTTTCATC=GAAAAGGAT=GATGAAAAG=GGATGAAAA=TCATCCTTT=TCCTTTTCA=TGAAAAGGA=TTCATCCTT=TTTCATCCT=TTTTCATCC	1	9	8.08264e-06	0.999273
AAAAGTAAT	AAAAGTAAT=AAAGTAATA=AAGTAATAA=AATAAAAGT=ACTTTTATT=AGTAATAAA=ATAAAAGTA=ATTACTTTT=CTTTTATTA=GTAATAAAA=TAAAAGTAA=TAATAAAAG=TACTTTTAT=TATTACTTT=TTACTTTTA=TTATTACTT=TTTATTACT=TTTTATTAC	1	9	8.08264e-06	0.999281
AAAATAATC	AAAATAATC=AAATAATCA=AATAATCAA=AATCAAAAT=ATAATCAAA=ATCAAAATA=ATTATTTTG=ATTTTGATT=CAAAATAAT=GATTATTTT=TAATCAAAA=TATTTTGAT=TCAAAATAA=TGATTATTT=TTATTTTGA=TTGATTATT=TTTGATTAT=TTTTGATTA	1	9	8.08264e-06	0.999289
AAAATATTC	AAAATATTC=AAATATTCA=AATATTCAA=AATATTTTG=ATATTCAAA=ATATTTTGA=ATTCAAAAT=ATTTTGAAT=CAAAATATT=GAATATTTT=TATTCAAAA=TATTTTGAA=TCAAAATAT=TGAATATTT=TTCAAAATA=TTGAATATT=TTTGAATAT=TTTTGAATA	1	9	8.08264e-06	0.999297
AAAATATTG	AAAATATTG=AAATATTGA=AATATTGAA=AATATTTTC=ATATTGAAA=ATATTTTCA=ATTGAAAAT=ATTTTCAAT=CAATATTTT=GAAAATATT=TATTGAAAA=TATTTTCAA=TCAATATTT=TGAAAATAT=TTCAATATT=TTGAAAATA=TTTCAATAT=TTTTCAATA	1	9	8.08264e-06	0.999305
AAAATCAAT	AAAATCAAT=AAATCAATA=AATAAAATC=AATCAATAA=ATAAAATCA=ATCAATAAA=ATTGATTTT=ATTTTATTG=CAATAAAAT=GATTTTATT=TAAAATCAA=TATTGATTT=TCAATAAAA=TGATTTTAT=TTATTGATT=TTGATTTTA=TTTATTGAT=TTTTATTGA	1	9	8.08264e-06	0.999313
AAAATGAAT	AAAATGAAT=AAATGAATA=AATAAAATG=AATGAATAA=ATAAAATGA=ATGAATAAA=ATTCATTTT=ATTTTATTC=CATTTTATT=GAATAAAAT=TAAAATGAA=TATTCATTT=TCATTTTAT=TGAATAAAA=TTATTCATT=TTCATTTTA=TTTATTCAT=TTTTATTCA	1	9	8.08264e-06	0.999321
AAAATGACG	AAAATGACG=AAATGACGA=AATGACGAA=ACGAAAATG=ATGACGAAA=ATTTTCGTC=CATTTTCGT=CGAAAATGA=CGTCATTTT=GAAAATGAC=GACGAAAAT=GTCATTTTC=TCATTTTCG=TCGTCATTT=TGACGAAAA=TTCGTCATT=TTTCGTCAT=TTTTCGTCA	1	9	8.08264e-06	0.999329
AAAATGATG	AAAATGATG=AAATGATGA=AATGATGAA=ATCATTTTC=ATGAAAATG=ATGATGAAA=ATTTTCATC=CATCATTTT=CATTTTCAT=GAAAATGAT=GATGAAAAT=TCATCATTT=TCATTTTCA=TGAAAATGA=TGATGAAAA=TTCATCATT=TTTCATCAT=TTTTCATCA	1	9	8.08264e-06	0.999337
AAAATGGAC	AAAATGGAC=AAATGGACA=AATGGACAA=ACAAAATGG=ATGGACAAA=ATTTTGTCC=CAAAATGGA=CATTTTGTC=CCATTTTGT=GACAAAATG=GGACAAAAT=GTCCATTTT=TCCATTTTG=TGGACAAAA=TGTCCATTT=TTGTCCATT=TTTGTCCAT=TTTTGTCCA	1	9	8.08264e-06	0.999345
AAAATTAAG	AAAATTAAG=AAATTAAGA=AAGAAAATT=AATTAAGAA=AATTTTCTT=AGAAAATTA=ATTAAGAAA=ATTTTCTTA=CTTAATTTT=GAAAATTAA=TAAGAAAAT=TAATTTTCT=TCTTAATTT=TTAAGAAAA=TTAATTTTC=TTCTTAATT=TTTCTTAAT=TTTTCTTAA	1	9	8.08264e-06	0.999353
AAAATTAAT	AAAATTAAT=AAATTAATA=AATAAAATT=AATTAATAA=AATTTTATT=ATAAAATTA=ATTAATAAA=ATTAATTTT=ATTTTATTA=TAAAATTAA=TAATAAAAT=TAATTTTAT=TATTAATTT=TTAATAAAA=TTAATTTTA=TTATTAATT=TTTATTAAT=TTTTATTAA	1	9	8.08264e-06	0.999361
AAAATTATC	AAAATTATC=AAATTATCA=AATTATCAA=AATTTTGAT=ATAATTTTG=ATCAAAATT=ATTATCAAA=ATTTTGATA=CAAAATTAT=GATAATTTT=TAATTTTGA=TATCAAAAT=TCAAAATTA=TGATAATTT=TTATCAAAA=TTGATAATT=TTTGATAAT=TTTTGATAA	1	9	8.08264e-06	0.99937
AAAATTGTT	AAAATTGTT=AAATTGTTA=AACAATTTT=AATTGTTAA=AATTTTAAC=ACAATTTTA=ATTGTTAAA=ATTTTAACA=CAATTTTAA=GTTAAAATT=TAAAATTGT=TAACAATTT=TGTTAAAAT=TTAAAATTG=TTAACAATT=TTGTTAAAA=TTTAACAAT=TTTTAACAA	1	9	8.08264e-06	0.999378
AAACAAATG	AAACAAATG=AAATGAAAC=AACAAATGA=AATGAAACA=ACAAATGAA=ATGAAACAA=ATTTGTTTC=CAAATGAAA=CATTTGTTT=GAAACAAAT=GTTTCATTT=TCATTTGTT=TGAAACAAA=TGTTTCATT=TTCATTTGT=TTGTTTCAT=TTTCATTTG=TTTGTTTCA	1	9	8.08264e-06	0.999386
AAACAAATT	AAACAAATT=AAATTAAAC=AACAAATTA=AATTAAACA=AATTTGTTT=ACAAATTAA=ATTAAACAA=ATTTGTTTA=CAAATTAAA=GTTTAATTT=TAAACAAAT=TAATTTGTT=TGTTTAATT=TTAAACAAA=TTAATTTGT=TTGTTTAAT=TTTAATTTG=TTTGTTTAA	1	9	8.08264e-06	0.999394
AAACAACAT	AAACAACAT=AACAACATA=AACATAAAC=ACAACATAA=ACATAAACA=ATAAACAAC=ATGTTGTTT=CAACATAAA=CATAAACAA=GTTGTTTAT=GTTTATGTT=TAAACAACA=TATGTTGTT=TGTTGTTTA=TGTTTATGT=TTATGTTGT=TTGTTTATG=TTTATGTTG	1	9	8.08264e-06	0.999402
AAACAATGT	AAACAATGT=AACAATGTA=AATGTAAAC=ACAATGTAA=ACATTGTTT=ATGTAAACA=ATTGTTTAC=CAATGTAAA=CATTGTTTA=GTAAACAAT=GTTTACATT=TAAACAATG=TACATTGTT=TGTAAACAA=TGTTTACAT=TTACATTGT=TTGTTTACA=TTTACATTG	1	9	8.08264e-06	0.99941
AAACACATC	AAACACATC=AACACATCA=ACACATCAA=ACATCAAAC=ATCAAACAC=ATGTGTTTG=CAAACACAT=CACATCAAA=CATCAAACA=GATGTGTTT=GTGTTTGAT=GTTTGATGT=TCAAACACA=TGATGTGTT=TGTGTTTGA=TGTTTGATG=TTGATGTGT=TTTGATGTG	1	9	8.08264e-06	0.999418
AAACAGAAG	AAACAGAAG=AACAGAAGA=AAGAAACAG=ACAGAAGAA=AGAAACAGA=AGAAGAAAC=CAGAAGAAA=CTGTTTCTT=CTTCTGTTT=GAAACAGAA=GAAGAAACA=GTTTCTTCT=TCTGTTTCT=TCTTCTGTT=TGTTTCTTC=TTCTGTTTC=TTCTTCTGT=TTTCTTCTG	1	9	8.08264e-06	0.999426
AAACAGTTG	AAACAGTTG=AACAGTTGA=AACTGTTTC=ACAGTTGAA=ACTGTTTCA=AGTTGAAAC=CAACTGTTT=CAGTTGAAA=CTGTTTCAA=GAAACAGTT=GTTGAAACA=GTTTCAACT=TCAACTGTT=TGAAACAGT=TGTTTCAAC=TTCAACTGT=TTGAAACAG=TTTCAACTG	1	9	8.08264e-06	0.999434
AAACATAAT	AAACATAAT=AACATAATA=AATAAACAT=ACATAATAA=ATAAACATA=ATAATAAAC=ATGTTTATT=ATTATGTTT=CATAATAAA=GTTTATTAT=TAAACATAA=TAATAAACA=TATGTTTAT=TATTATGTT=TGTTTATTA=TTATGTTTA=TTATTATGT=TTTATTATG	1	9	8.08264e-06	0.999442
AAACATTAT	AAACATTAT=AACATTATA=AATGTTTAT=ACATTATAA=ATAAACATT=ATAATGTTT=ATGTTTATA=ATTATAAAC=CATTATAAA=GTTTATAAT=TAAACATTA=TAATGTTTA=TATAAACAT=TATAATGTT=TGTTTATAA=TTATAAACA=TTATAATGT=TTTATAATG	1	9	8.08264e-06	0.99945
AAACATTTG	AAACATTTG=AAATGTTTC=AACATTTGA=AATGTTTCA=ACATTTGAA=ATGTTTCAA=ATTTGAAAC=CAAATGTTT=CATTTGAAA=GAAACATTT=GTTTCAAAT=TCAAATGTT=TGAAACATT=TGTTTCAAA=TTCAAATGT=TTGAAACAT=TTTCAAATG=TTTGAAACA	1	9	8.08264e-06	0.999458
AAACGAATG	AAACGAATG=AACGAATGA=AATGAAACG=ACGAATGAA=ATGAAACGA=ATTCGTTTC=CATTCGTTT=CGAATGAAA=CGTTTCATT=GAAACGAAT=GAATGAAAC=GTTTCATTC=TCATTCGTT=TCGTTTCAT=TGAAACGAA=TTCATTCGT=TTCGTTTCA=TTTCATTCG	1	9	8.08264e-06	0.999467
AAAGAAATG	AAAGAAATG=AAATGAAAG=AAGAAATGA=AATGAAAGA=AGAAATGAA=ATGAAAGAA=ATTTCTTTC=CATTTCTTT=CTTTCATTT=GAAAGAAAT=GAAATGAAA=TCATTTCTT=TCTTTCATT=TGAAAGAAA=TTCATTTCT=TTCTTTCAT=TTTCATTTC=TTTCTTTCA	1	9	8.08264e-06	0.999475
AAAGATATG	AAAGATATG=AAGATATGA=AGATATGAA=ATATCTTTC=ATATGAAAG=ATCTTTCAT=ATGAAAGAT=CATATCTTT=CTTTCATAT=GAAAGATAT=GATATGAAA=TATCTTTCA=TATGAAAGA=TCATATCTT=TCTTTCATA=TGAAAGATA=TTCATATCT=TTTCATATC	1	9	8.08264e-06	0.999483
AAATAAATG	AAATAAATG=AAATGAAAT=AATAAATGA=AATGAAATA=ATAAATGAA=ATGAAATAA=ATTTATTTC=ATTTCATTT=CATTTATTT=GAAATAAAT=TAAATGAAA=TATTTCATT=TCATTTATT=TGAAATAAA=TTATTTCAT=TTCATTTAT=TTTATTTCA=TTTCATTTA	1	9	8.08264e-06	0.999491
AAATAACAT	AAATAACAT=AACATAAAT=AATAACATA=ACATAAATA=ATAAATAAC=ATAACATAA=ATGTTATTT=ATTTATGTT=CATAAATAA=GTTATTTAT=TAAATAACA=TAACATAAA=TATGTTATT=TATTTATGT=TGTTATTTA=TTATGTTAT=TTATTTATG=TTTATGTTA	1	9	8.08264e-06	0.999499
AAATAATGC	AAATAATGC=AATAATGCA=AATGCAAAT=ATAATGCAA=ATGCAAATA=ATTATTTGC=ATTTGCATT=CAAATAATG=CATTATTTG=GCAAATAAT=GCATTATTT=TAATGCAAA=TATTTGCAT=TGCAAATAA=TGCATTATT=TTATTTGCA=TTGCATTAT=TTTGCATTA	1	9	8.08264e-06	0.999507
AAATAGAAT	AAATAGAAT=AATAAATAG=AATAGAATA=AGAATAAAT=ATAAATAGA=ATAGAATAA=ATTCTATTT=ATTTATTCT=CTATTTATT=GAATAAATA=TAAATAGAA=TAGAATAAA=TATTCTATT=TATTTATTC=TCTATTTAT=TTATTCTAT=TTCTATTTA=TTTATTCTA	1	9	8.08264e-06	0.999515
AAATATAAC	AAATATAAC=AACAAATAT=AATATAACA=ACAAATATA=ATAACAAAT=ATATAACAA=ATATTTGTT=ATTTGTTAT=CAAATATAA=GTTATATTT=TAACAAATA=TATAACAAA=TATATTTGT=TATTTGTTA=TGTTATATT=TTATATTTG=TTGTTATAT=TTTGTTATA	1	9	8.08264e-06	0.999523
AAATATGAC	AAATATGAC=AATATGACA=ACAAATATG=ATATGACAA=ATATTTGTC=ATGACAAAT=ATTTGTCAT=CAAATATGA=CATATTTGT=GACAAATAT=GTCATATTT=TATGACAAA=TATTTGTCA=TCATATTTG=TGACAAATA=TGTCATATT=TTGTCATAT=TTTGTCATA	1	9	8.08264e-06	0.999531
AAATATTGG	AAATATTGG=AATATTGGA=AATATTTCC=ATATTGGAA=ATATTTCCA=ATTGGAAAT=ATTTCCAAT=CAATATTTC=CCAATATTT=GAAATATTG=GGAAATATT=TATTGGAAA=TATTTCCAA=TCCAATATT=TGGAAATAT=TTCCAATAT=TTGGAAATA=TTTCCAATA	1	9	8.08264e-06	0.999539
AAATATTGT	AAATATTGT=AATATTGTA=AATATTTAC=ACAATATTT=ATATTGTAA=ATATTTACA=ATTGTAAAT=ATTTACAAT=CAATATTTA=GTAAATATT=TAAATATTG=TACAATATT=TATTGTAAA=TATTTACAA=TGTAAATAT=TTACAATAT=TTGTAAATA=TTTACAATA	1	9	8.08264e-06	0.999547
AAATATTTC	AAATATTTC=AAATATTTG=AATATTTCA=AATATTTGA=ATATTTCAA=ATATTTGAA=ATTTCAAAT=ATTTGAAAT=CAAATATTT=GAAATATTT=TATTTCAAA=TATTTGAAA=TCAAATATT=TGAAATATT=TTCAAATAT=TTGAAATAT=TTTCAAATA=TTTGAAATA	1	9	8.08264e-06	0.999555
AAATCAATC	AAATCAATC=AATCAAATC=AATCAATCA=ATCAAATCA=ATCAATCAA=ATTGATTTG=ATTTGATTG=CAAATCAAT=CAATCAAAT=GATTGATTT=GATTTGATT=TCAAATCAA=TCAATCAAA=TGATTGATT=TGATTTGAT=TTGATTGAT=TTGATTTGA=TTTGATTGA	1	9	8.08264e-06	0.999564
AAATCATAC	AAATCATAC=AATCATACA=ACAAATCAT=ATACAAATC=ATCATACAA=ATGATTTGT=ATTTGTATG=CAAATCATA=CATACAAAT=GATTTGTAT=GTATGATTT=TACAAATCA=TATGATTTG=TCATACAAA=TGATTTGTA=TGTATGATT=TTGTATGAT=TTTGTATGA	1	9	8.08264e-06	0.999572
AAATCATAT	AAATCATAT=AATCATATA=ATAAATCAT=ATATAAATC=ATATGATTT=ATCATATAA=ATGATTTAT=ATTTATATG=CATATAAAT=GATTTATAT=TAAATCATA=TATAAATCA=TATATGATT=TATGATTTA=TCATATAAA=TGATTTATA=TTATATGAT=TTTATATGA	1	9	8.08264e-06	0.99958
AAATCCACC	AAATCCACC=AATCCACCA=ACCAAATCC=ATCCACCAA=ATTTGGTGG=CAAATCCAC=CACCAAATC=CCAAATCCA=CCACCAAAT=GATTTGGTG=GGATTTGGT=GGTGGATTT=GTGGATTTG=TCCACCAAA=TGGATTTGG=TGGTGGATT=TTGGTGGAT=TTTGGTGGA	1	9	8.08264e-06	0.999588
AAATGAACC	AAATGAACC=AACCAAATG=AATGAACCA=ACCAAATGA=ATGAACCAA=ATTTGGTTC=CAAATGAAC=CATTTGGTT=CCAAATGAA=GAACCAAAT=GGTTCATTT=GTTCATTTG=TCATTTGGT=TGAACCAAA=TGGTTCATT=TTCATTTGG=TTGGTTCAT=TTTGGTTCA	1	9	8.08264e-06	0.999596
AAATGATAC	AAATGATAC=AATGATACA=ACAAATGAT=ATACAAATG=ATCATTTGT=ATGATACAA=ATTTGTATC=CAAATGATA=CATTTGTAT=GATACAAAT=GTATCATTT=TACAAATGA=TATCATTTG=TCATTTGTA=TGATACAAA=TGTATCATT=TTGTATCAT=TTTGTATCA	1	9	8.08264e-06	0.999604
AAATGATAT	AAATGATAT=AATGATATA=ATAAATGAT=ATATAAATG=ATATCATTT=ATCATTTAT=ATGATATAA=ATTTATATC=CATTTATAT=GATATAAAT=TAAATGATA=TATAAATGA=TATATCATT=TATCATTTA=TCATTTATA=TGATATAAA=TTATATCAT=TTTATATCA	1	9	8.08264e-06	0.999612
AAATGATGC	AAATGATGC=AATGATGCA=ATCATTTGC=ATGATGCAA=ATGCAAATG=ATTTGCATC=CAAATGATG=CATCATTTG=CATTTGCAT=GATGCAAAT=GCAAATGAT=GCATCATTT=TCATTTGCA=TGATGCAAA=TGCAAATGA=TGCATCATT=TTGCATCAT=TTTGCATCA	1	9	8.08264e-06	0.99962
AAATGGAAG	AAATGGAAG=AAGAAATGG=AATGGAAGA=AGAAATGGA=ATGGAAGAA=ATTTCTTCC=CATTTCTTC=CCATTTCTT=CTTCCATTT=GAAATGGAA=GAAGAAATG=GGAAGAAAT=TCCATTTCT=TCTTCCATT=TGGAAGAAA=TTCCATTTC=TTCTTCCAT=TTTCTTCCA	1	9	8.08264e-06	0.999628
AAATTATAT	AAATTATAT=AATTATATA=AATTTATAT=ATAAATTAT=ATAATTTAT=ATATAAATT=ATATAATTT=ATTATATAA=ATTTATATA=TAAATTATA=TAATTTATA=TATAAATTA=TATAATTTA=TATATAAAT=TATATAATT=TTATATAAA=TTATATAAT=TTTATATAA	1	9	8.08264e-06	0.999636
AAATTATGT	AAATTATGT=AATTATGTA=AATTTACAT=ACATAATTT=ATAATTTAC=ATGTAAATT=ATTATGTAA=ATTTACATA=CATAATTTA=GTAAATTAT=TAAATTATG=TAATTTACA=TACATAATT=TATGTAAAT=TGTAAATTA=TTACATAAT=TTATGTAAA=TTTACATAA	1	9	8.08264e-06	0.999644
AAATTATTC	AAATTATTC=AATAATTTG=AATTATTCA=AATTTGAAT=ATAATTTGA=ATTATTCAA=ATTCAAATT=ATTTGAATA=CAAATTATT=GAATAATTT=TAATTTGAA=TATTCAAAT=TCAAATTAT=TGAATAATT=TTATTCAAA=TTCAAATTA=TTGAATAAT=TTTGAATAA	1	9	8.08264e-06	0.999652
AAATTTAAC	AAATTTAAC=AAATTTGTT=AACAAATTT=AATTTAACA=AATTTGTTA=ACAAATTTA=ATTTAACAA=ATTTGTTAA=CAAATTTAA=GTTAAATTT=TAAATTTGT=TAACAAATT=TGTTAAATT=TTAAATTTG=TTAACAAAT=TTGTTAAAT=TTTAACAAA=TTTGTTAAA	1	9	8.08264e-06	0.999661
AAATTTATG	AAATTTATG=AAATTTCAT=AATTTATGA=AATTTCATA=ATAAATTTC=ATGAAATTT=ATTTATGAA=ATTTCATAA=CATAAATTT=GAAATTTAT=TAAATTTCA=TATGAAATT=TCATAAATT=TGAAATTTA=TTATGAAAT=TTCATAAAT=TTTATGAAA=TTTCATAAA	1	9	8.08264e-06	0.999669
AACAAGATG	AACAAGATG=AAGATGAAC=ACAAGATGA=AGATGAACA=ATCTTGTTC=ATGAACAAG=CAAGATGAA=CATCTTGTT=CTTGTTCAT=GAACAAGAT=GATGAACAA=GTTCATCTT=TCATCTTGT=TCTTGTTCA=TGAACAAGA=TGTTCATCT=TTCATCTTG=TTGTTCATC	1	9	8.08264e-06	0.999677
AACAATAGT	AACAATAGT=AATAGTAAC=ACAATAGTA=ACTATTGTT=AGTAACAAT=ATAGTAACA=ATTGTTACT=CAATAGTAA=CTATTGTTA=GTAACAATA=GTTACTATT=TAACAATAG=TACTATTGT=TAGTAACAA=TATTGTTAC=TGTTACTAT=TTACTATTG=TTGTTACTA	1	9	8.08264e-06	0.999685
AACAATGAT	AACAATGAT=AATGATAAC=ACAATGATA=ATAACAATG=ATCATTGTT=ATGATAACA=ATTGTTATC=CAATGATAA=CATTGTTAT=GATAACAAT=GTTATCATT=TAACAATGA=TATCATTGT=TCATTGTTA=TGATAACAA=TGTTATCAT=TTATCATTG=TTGTTATCA	1	9	8.08264e-06	0.999693
AACAGCATC	AACAGCATC=ACAGCATCA=AGCATCAAC=ATCAACAGC=ATGCTGTTG=CAACAGCAT=CAGCATCAA=CATCAACAG=CTGTTGATG=GATGCTGTT=GCATCAACA=GCTGTTGAT=GTTGATGCT=TCAACAGCA=TGATGCTGT=TGCTGTTGA=TGTTGATGC=TTGATGCTG	1	9	8.08264e-06	0.999701
AACATAATC	AACATAATC=AATCAACAT=ACATAATCA=ATAATCAAC=ATCAACATA=ATGTTGATT=ATTATGTTG=CAACATAAT=CATAATCAA=GATTATGTT=GTTGATTAT=TAATCAACA=TATGTTGAT=TCAACATAA=TGATTATGT=TGTTGATTA=TTATGTTGA=TTGATTATG	1	9	8.08264e-06	0.999709
AACATATTG	AACATATTG=AATATGTTC=ACATATTGA=ATATGTTCA=ATATTGAAC=ATGTTCAAT=ATTGAACAT=CAATATGTT=CATATTGAA=GAACATATT=GTTCAATAT=TATGTTCAA=TATTGAACA=TCAATATGT=TGAACATAT=TGTTCAATA=TTCAATATG=TTGAACATA	1	9	8.08264e-06	0.999717
AACATCGTC	AACATCGTC=ACATCGTCA=ACGATGTTG=ATCGTCAAC=ATGTTGACG=CAACATCGT=CATCGTCAA=CGATGTTGA=CGTCAACAT=GACGATGTT=GATGTTGAC=GTCAACATC=GTTGACGAT=TCAACATCG=TCGTCAACA=TGACGATGT=TGTTGACGA=TTGACGATG	1	9	8.08264e-06	0.999725
AACATCTTG	AACATCTTG=AAGATGTTC=ACATCTTGA=AGATGTTCA=ATCTTGAAC=ATGTTCAAG=CAAGATGTT=CATCTTGAA=CTTGAACAT=GAACATCTT=GATGTTCAA=GTTCAAGAT=TCAAGATGT=TCTTGAACA=TGAACATCT=TGTTCAAGA=TTCAAGATG=TTGAACATC	1	9	8.08264e-06	0.999733
AACATGAAT	AACATGAAT=AATAACATG=ACATGAATA=ATAACATGA=ATGAATAAC=ATGTTATTC=ATTCATGTT=CATGAATAA=CATGTTATT=GAATAACAT=GTTATTCAT=TAACATGAA=TATTCATGT=TCATGTTAT=TGAATAACA=TGTTATTCA=TTATTCATG=TTCATGTTA	1	9	8.08264e-06	0.999741
AACGTGAAT	AACGTGAAT=AATAACGTG=ACGTGAATA=ACGTTATTC=ATAACGTGA=ATTCACGTT=CACGTTATT=CGTGAATAA=CGTTATTCA=GAATAACGT=GTGAATAAC=GTTATTCAC=TAACGTGAA=TATTCACGT=TCACGTTAT=TGAATAACG=TTATTCACG=TTCACGTTA	1	9	8.08264e-06	0.999749
AAGAATAAT	AAGAATAAT=AATAAGAAT=AATAATAAG=AGAATAATA=ATAAGAATA=ATAATAAGA=ATTATTCTT=ATTCTTATT=CTTATTATT=GAATAATAA=TAAGAATAA=TAATAAGAA=TATTATTCT=TATTCTTAT=TCTTATTAT=TTATTATTC=TTATTCTTA=TTCTTATTA	1	9	8.08264e-06	0.999758
AAGAATGAT	AAGAATGAT=AATGATAAG=AGAATGATA=ATAAGAATG=ATCATTCTT=ATGATAAGA=ATTCTTATC=CATTCTTAT=CTTATCATT=GAATGATAA=GATAAGAAT=TAAGAATGA=TATCATTCT=TCATTCTTA=TCTTATCAT=TGATAAGAA=TTATCATTC=TTCTTATCA	1	9	8.08264e-06	0.999766
AAGATGGTC	AAGATGGTC=ACCATCTTG=AGATGGTCA=ATCTTGACC=ATGGTCAAG=CAAGATGGT=CATCTTGAC=CCATCTTGA=CTTGACCAT=GACCATCTT=GATGGTCAA=GGTCAAGAT=GTCAAGATG=TCAAGATGG=TCTTGACCA=TGACCATCT=TGGTCAAGA=TTGACCATC	1	9	8.08264e-06	0.999774
AAGATTATT	AAGATTATT=AATAATCTT=AATCTTAAT=AGATTATTA=ATAATCTTA=ATCTTAATA=ATTAAGATT=ATTATTAAG=CTTAATAAT=GATTATTAA=TAAGATTAT=TAATAATCT=TAATCTTAA=TATTAAGAT=TCTTAATAA=TTAAGATTA=TTAATAATC=TTATTAAGA	1	9	8.08264e-06	0.999782
AATAATACG	AATAATACG=AATACGAAT=ACGAATAAT=ATAATACGA=ATACGAATA=ATTATTCGT=ATTCGTATT=CGAATAATA=CGTATTATT=GAATAATAC=GTATTATTC=TAATACGAA=TACGAATAA=TATTATTCG=TATTCGTAT=TCGTATTAT=TTATTCGTA=TTCGTATTA	1	9	8.08264e-06	0.99979
AATAATATC	AATAATATC=AATATCAAT=ATAATATCA=ATATCAATA=ATATTATTG=ATCAATAAT=ATTATTGAT=ATTGATATT=CAATAATAT=GATATTATT=TAATATCAA=TATCAATAA=TATTATTGA=TATTGATAT=TCAATAATA=TGATATTAT=TTATTGATA=TTGATATTA	1	9	8.08264e-06	0.999798
AATAATCAC	AATAATCAC=AATCACAAT=ACAATAATC=ATAATCACA=ATCACAATA=ATTATTGTG=ATTGTGATT=CAATAATCA=CACAATAAT=GATTATTGT=GTGATTATT=TAATCACAA=TATTGTGAT=TCACAATAA=TGATTATTG=TGTGATTAT=TTATTGTGA=TTGTGATTA	1	9	8.08264e-06	0.999806
AATAATGAC	AATAATGAC=AATGACAAT=ACAATAATG=ATAATGACA=ATGACAATA=ATTATTGTC=ATTGTCATT=CAATAATGA=CATTATTGT=GACAATAAT=GTCATTATT=TAATGACAA=TATTGTCAT=TCATTATTG=TGACAATAA=TGTCATTAT=TTATTGTCA=TTGTCATTA	1	9	8.08264e-06	0.999814
AATAATGAG	AATAATGAG=AATGAGAAT=AGAATAATG=ATAATGAGA=ATGAGAATA=ATTATTCTC=ATTCTCATT=CATTATTCT=CTCATTATT=GAATAATGA=GAGAATAAT=TAATGAGAA=TATTCTCAT=TCATTATTC=TCTCATTAT=TGAGAATAA=TTATTCTCA=TTCTCATTA	1	9	8.08264e-06	0.999822
AATACATAT	AATACATAT=ACATATAAT=ATAATACAT=ATACATATA=ATATAATAC=ATATGTATT=ATGTATTAT=ATTATATGT=CATATAATA=GTATTATAT=TAATACATA=TACATATAA=TATAATACA=TATATGTAT=TATGTATTA=TATTATATG=TGTATTATA=TTATATGTA	1	9	8.08264e-06	0.99983
AATACTATT	AATACTATT=AATAGTATT=ACTATTAAT=AGTATTAAT=ATACTATTA=ATAGTATTA=ATTAATACT=ATTAATAGT=CTATTAATA=GTATTAATA=TAATACTAT=TAATAGTAT=TACTATTAA=TAGTATTAA=TATTAATAC=TATTAATAG=TTAATACTA=TTAATAGTA	1	9	8.08264e-06	0.999838
AATACTCAT	AATACTCAT=ACTCATAAT=AGTATTATG=ATAATACTC=ATACTCATA=ATGAGTATT=ATTATGAGT=CATAATACT=CTCATAATA=GAGTATTAT=GTATTATGA=TAATACTCA=TACTCATAA=TATGAGTAT=TATTATGAG=TCATAATAC=TGAGTATTA=TTATGAGTA	1	9	8.08264e-06	0.999846
AATAGTGAT	AATAGTGAT=ACTATTATC=AGTGATAAT=ATAATAGTG=ATAGTGATA=ATCACTATT=ATTATCACT=CACTATTAT=CTATTATCA=GATAATAGT=GTGATAATA=TAATAGTGA=TAGTGATAA=TATCACTAT=TATTATCAC=TCACTATTA=TGATAATAG=TTATCACTA	1	9	8.08264e-06	0.999855
AATAGTGTG	AATAGTGTG=ACACTATTC=ACTATTCAC=AGTGTGAAT=ATAGTGTGA=ATTCACACT=CACACTATT=CACTATTCA=CTATTCACA=GAATAGTGT=GTGAATAGT=GTGTGAATA=TAGTGTGAA=TATTCACAC=TCACACTAT=TGAATAGTG=TGTGAATAG=TTCACACTA	1	9	8.08264e-06	0.999863
AATATACAC	AATATACAC=ACAATATAC=ACACAATAT=ATACACAAT=ATATACACA=ATATTGTGT=ATTGTGTAT=CAATATACA=CACAATATA=GTATATTGT=GTGTATATT=TACACAATA=TATACACAA=TATATTGTG=TATTGTGTA=TGTATATTG=TGTGTATAT=TTGTGTATA	1	9	8.08264e-06	0.999871
AATATAGAT	AATATAGAT=AGATAATAT=ATAATATAG=ATAGATAAT=ATATAGATA=ATATTATCT=ATCTATATT=ATTATCTAT=CTATATTAT=GATAATATA=TAATATAGA=TAGATAATA=TATAGATAA=TATATTATC=TATCTATAT=TATTATCTA=TCTATATTA=TTATCTATA	1	9	8.08264e-06	0.999879
AATATGAGT	AATATGAGT=ACTCATATT=AGTAATATG=ATATGAGTA=ATATTACTC=ATGAGTAAT=ATTACTCAT=CATATTACT=CTCATATTA=GAGTAATAT=GTAATATGA=TAATATGAG=TACTCATAT=TATGAGTAA=TATTACTCA=TCATATTAC=TGAGTAATA=TTACTCATA	1	9	8.08264e-06	0.999887
AATATGCAC	AATATGCAC=ACAATATGC=ATATGCACA=ATATTGTGC=ATGCACAAT=ATTGTGCAT=CAATATGCA=CACAATATG=CATATTGTG=GCACAATAT=GCATATTGT=GTGCATATT=TATGCACAA=TATTGTGCA=TGCACAATA=TGCATATTG=TGTGCATAT=TTGTGCATA	1	9	8.08264e-06	0.999895
AATATGGAC	AATATGGAC=ACAATATGG=ATATGGACA=ATATTGTCC=ATGGACAAT=ATTGTCCAT=CAATATGGA=CATATTGTC=CCATATTGT=GACAATATG=GGACAATAT=GTCCATATT=TATGGACAA=TATTGTCCA=TCCATATTG=TGGACAATA=TGTCCATAT=TTGTCCATA	1	9	8.08264e-06	0.999903
AATATTATC	AATATTATC=AATATTGAT=ATAATATTG=ATATTATCA=ATATTGATA=ATCAATATT=ATTATCAAT=ATTGATAAT=CAATATTAT=GATAATATT=TAATATTGA=TATCAATAT=TATTATCAA=TATTGATAA=TCAATATTA=TGATAATAT=TTATCAATA=TTGATAATA	1	9	8.08264e-06	0.999911
AATCACTAT	AATCACTAT=ACTATAATC=AGTGATTAT=ATAATCACT=ATAGTGATT=ATCACTATA=ATTATAGTG=CACTATAAT=CTATAATCA=GATTATAGT=GTGATTATA=TAATCACTA=TAGTGATTA=TATAATCAC=TATAGTGAT=TCACTATAA=TGATTATAG=TTATAGTGA	1	9	8.08264e-06	0.999919
AATCATTAT	AATCATTAT=AATGATTAT=ATAATCATT=ATAATGATT=ATCATTATA=ATGATTATA=ATTATAATC=ATTATAATG=CATTATAAT=GATTATAAT=TAATCATTA=TAATGATTA=TATAATCAT=TATAATGAT=TCATTATAA=TGATTATAA=TTATAATCA=TTATAATGA	1	9	8.08264e-06	0.999927
AATGAGGTG	AATGAGGTG=ACCTCATTC=AGGTGAATG=ATGAGGTGA=ATTCACCTC=CACCTCATT=CATTCACCT=CCTCATTCA=CTCATTCAC=GAATGAGGT=GAGGTGAAT=GGTGAATGA=GTGAATGAG=TCACCTCAT=TCATTCACC=TGAATGAGG=TGAGGTGAA=TTCACCTCA	1	9	8.08264e-06	0.999935
AATGGTCGT	AATGGTCGT=ACCATTACG=ACGACCATT=ATGGTCGTA=ATTACGACC=CATTACGAC=CCATTACGA=CGACCATTA=CGTAATGGT=GACCATTAC=GGTCGTAAT=GTAATGGTC=GTCGTAATG=TAATGGTCG=TACGACCAT=TCGTAATGG=TGGTCGTAA=TTACGACCA	1	9	8.08264e-06	0.999943
AATGGTGAT	AATGGTGAT=ACCATTATC=ATAATGGTG=ATCACCATT=ATGGTGATA=ATTATCACC=CACCATTAT=CATTATCAC=CCATTATCA=GATAATGGT=GGTGATAAT=GTGATAATG=TAATGGTGA=TATCACCAT=TCACCATTA=TGATAATGG=TGGTGATAA=TTATCACCA	1	9	8.08264e-06	0.999952
AATGTGTAG	AATGTGTAG=ACACATTCT=ACATTCTAC=AGAATGTGT=ATGTGTAGA=ATTCTACAC=CACATTCTA=CATTCTACA=CTACACATT=GAATGTGTA=GTAGAATGT=GTGTAGAAT=TACACATTC=TAGAATGTG=TCTACACAT=TGTAGAATG=TGTGTAGAA=TTCTACACA	1	9	8.08264e-06	0.99996
AATTATATG	AATTATATG=AATTCATAT=ATAATTCAT=ATATAATTC=ATATGAATT=ATGAATTAT=ATTATATGA=ATTCATATA=CATATAATT=GAATTATAT=TAATTCATA=TATAATTCA=TATATGAAT=TATGAATTA=TCATATAAT=TGAATTATA=TTATATGAA=TTCATATAA	1	9	8.08264e-06	0.999968
ACCAGCAGC	ACCAGCAGC=AGCACCAGC=AGCAGCACC=CACCAGCAG=CAGCACCAG=CAGCAGCAC=CCAGCAGCA=CTGCTGGTG=CTGGTGCTG=GCACCAGCA=GCAGCACCA=GCTGCTGGT=GCTGGTGCT=GGTGCTGCT=GTGCTGCTG=TGCTGCTGG=TGCTGGTGC=TGGTGCTGC	1	9	8.08264e-06	0.999976
ACCATATAT	ACCATATAT=ATACCATAT=ATATACCAT=ATATATACC=ATATATGGT=ATATGGTAT=ATGGTATAT=CATATATAC=CCATATATA=GGTATATAT=GTATATATG=TACCATATA=TATACCATA=TATATACCA=TATATATGG=TATATGGTA=TATGGTATA=TGGTATATA	1	9	8.08264e-06	0.999984
ACCATCATC	ACCATCATC=ATCACCATC=ATCATCACC=ATGATGGTG=ATGGTGATG=CACCATCAT=CATCACCAT=CATCATCAC=CCATCATCA=GATGATGGT=GATGGTGAT=GGTGATGAT=GTGATGATG=TCACCATCA=TCATCACCA=TGATGATGG=TGATGGTGA=TGGTGATGA	1	9	8.08264e-06	0.999992
ATATCATCC	ATATCATCC=ATATGGATG=ATCATCCAT=ATCCATATC=ATGATATGG=ATGGATGAT=CATATCATC=CATCCATAT=CCATATCAT=GATATGGAT=GATGATATG=GGATGATAT=TATCATCCA=TATGGATGA=TCATCCATA=TCCATATCA=TGATATGGA=TGGATGATA	1	9	8.08264e-06	1

## Sheet: Table S9
Table S9. List of sub-telomeric deletions.
Clone	Type	Chromosome	Which ends?	Range†	Length (bp)†	The number of located genes	Repaired by
WT1	WT	Pf3D7_02_v3	Right	931153_to_947102	-15950	0	telomere healing
WT2	WT	Pf3D7_12_v3	Left	0_to_58948	-58948	7	telomere healing
WT3	WT	Pf3D7_05_v3	Right	1307309_to_1343557	-36249	9	telomere healing
Mut1	Mut	Pf3D7_01_v3	Left	0_to_90893	-90893	19	telomere healing
Mut1	Mut	Pf3D7_07_v3	Left	0-63203	-63203	13	interchromosomal translocation
Mut1	Mut	Pf3D7_07_v3	Right	1394784_to_1445207	-50424	8	telomere healing
Mut1	Mut	Pf3D7_10_v3	Right	1619809_to_1687656	-67848	8	telomere healing
Mut2	Mut	Pf3D7_05_v3	Right	1336730_to_1343557	-6828	1	telomere healing
Mut2	Mut	Pf3D7_11_v3	Left	0_to_54741	-54741	6	telomere healing
Mut2	Mut	Pf3D7_13_v3	Right	2912762_to_2925236	-12475	0	interchromosomal translocation
Mut3	Mut	Pf3D7_02_v3	Left	0_to_112535	-112535	22	telomere healing
Mut3	Mut	Pf3D7_07_v3	Right	1438658_to_1445207	-6550	0	interchromosomal translocation
Mut3	Mut	Pf3D7_12_v3	Left	0_to_19271	-19271	1	telomere healing
Mut3	Mut	Pf3D7_12_v3	Right	2256724_to_2271494	-14771	0	interchromosomal translocation
Mut4	Mut	Pf3D7_03_v3	Left	0_to_44053	-44053	1	interchromosomal translocation
Mut4	Mut	Pf3D7_03_v3	Right	1041602_to_1067971	-26370	0	interchromosomal translocation
Mut4	Mut	Pf3D7_07_v3	Left	0_to_63155	-63155	13	unidentified
Mut4	Mut	Pf3D7_07_v3	Right	1433892_to_1445207	-11316	0	interchromosomal translocation
Mut4	Mut	Pf3D7_08_v3	Right	1319616_to_1472805	-153290	29	telomere healing
Mut4	Mut	Pf3D7_09_v3	Right	1526502_to_1541735	-15234	0	intrachromosomal translocation
Mut4	Mut	Pf3D7_10_v3	Right	1668946_to_1687656	-18711	0	interchromosomal translocation
Mut4	Mut	Pf3D7_12_v3	Left	0_to_15952	-15952	0	telomere healing
Mut4	Mut	Pf3D7_13_v3	Right	2903492_to_2925236	-21745	0	interchromosomal translocation
Mut4	Mut	Pf3D7_14_v3	Right	3270103_to_3291936	-21834	7	interchromosomal translocation
Mut5	Mut	Pf3D7_09_v3	Right	1540023_to_1541735	-1713	0	telomere healing
Mut5	Mut	Pf3D7_11_v3	Right	1993918_to_2038340	-44423	10	telomere healing
Mut5	Mut	Pf3D7_13_v3	Right	2880348_to_2925236	-44889	2	telomere healing
Mut5	Mut	Pf3D7_14_v3	Right	3195694_to_3291936	-96243	26	telomere healing
Mut6	Mut	Pf3D7_01_v3	Right	526731_to_640851	-114121	23	telomere healing
Mut6	Mut	Pf3D7_02_v3	Left	0_to_9836	-9836	0	interchromosomal translocation
Mut6	Mut	Pf3D7_02_v3	Right	933954_to_947102	-13149	0	interchromosomal translocation
Mut6	Mut	Pf3D7_06_v3	Left	0_to_24863	-24863	4	interchromosomal translocation
Mut6	Mut	Pf3D7_06_v3	Right	1387793_to_1418242	-30450	0	interchromosomal translocation
Mut6	Mut	Pf3D7_08_v3	Left	0_to_41960	-41960	3	telomere healing
Mut6	Mut	Pf3D7_11_v3	Right	2035251_to_2038340	-3090	1	unidentified
Mut6	Mut	Pf3D7_13_v3	Right	2840936_to_2925236	-84301	14	telomere healing
† The range and the length of the deleted subtelomeric region were estimated by checking the mapping data with IGV.

## Sheet: Table S10
Table S10. List of structural variations.
Clone	CHROM	POS	Structural variation	Note
Mut1	Pf3D7_03_v3	1015800	The region from around Pf3D7_03_v3:1015800 to the right end is duplicated and translocated to the periphery of Pf3D7_07_v3:63000.	These events are related to chromosome end repair.
Mut1	Pf3D7_10_v3	16078	Some large deletions and tandem duplications occurred.
Mut1	Pf3D7_12_v3	1717970	Some tandem duplications occurred.
Mut2	Pf3D7_05_v3	9471	The periphery of Pf3D7_05_v3:9471 is translocated to the periphery of Pf3D7_13_v3:2911075.	These events are related to chromosome end repair.
Mut3	Pf3D7_01_v3	8270	The region from the left end of Pf3D7_01_v3 to around 9725 is duplicated and translocated to the periphery of Pf3D7_07_v3:1438657.	These events are related to chromosome end repair.
Mut3	Pf3D7_01_v3	617262	The periphery of Pf3D7_01_v3:617262 is translocated to the periphery of Pf3D7_12_v3:2251500.
Mut3	Pf3D7_04_v3	21769	The region from the left end of Pf3D7_04_v3 to around 21769 is duplicated and translocated to the periphery of Pf3D7_12_v3:2256731.	These events are related to chromosome end repair.
Mut3	Pf3D7_04_v3	962849	Tandem duplication events occurred.
Mut3	Pf3D7_06_v3	70305	The periphery of Pf3D7_06_v3:70305 is translocated to the periphery of Pf3D7_06_v3:1294890.
Mut3	Pf3D7_13_v3	2894790	The periphery of Pf3D7_13_v3:2894790 is translocated to the periphery of Pf3D7_07_v3:1427797.
Mut4	Pf3D7_01_v3	22751	The region from the left end of Pf3D7_01_v3 to around 22751 is duplicated and translocated to the periphery of Pf3D7_12_v3:2259154	These events are related to chromosome end repair.
Mut4	Pf3D7_04_v3	23690	The region from the left end of Pf3D7_04_v3 to around 23690 is duplicated and translocated to the periphery of Pf3D7_13_v3:2903503	These events are related to chromosome end repair.
Mut4	Pf3D7_09_v3	13358	The region from the left end of Pf3D7_09_v3 to around 13358 is duplicated and translocated to the periphery of Pf3D7_09_v3:1526501	These events are related to chromosome end repair.
Mut4	Pf3D7_12_v3	4840	The region from the left end of Pf3D7_12_v3 to around 4840 is translocated to the periphery of Pf3D7_12_v3:2266950
Mut4	Pf3D7_12_v3	2254527	The periphery of Pf3D7_12_v3:2254527 is duplicated and translocated to the periphery of Pf3D7_09_v3:1526501	These events are related to chromosome end repair.
Mut4	Pf3D7_13_v3	2884975	The region from around Pf3D7_13_v3:2884975 to the right end is duplicated and translocated to the periphery of Pf3D7_03_v3:44216
Mut5	Pf3D7_05_v3	1291820	The periphery of Pf3D7_05_v3:1291820 translocated to the periphery of Pf3D7_07_v3:1086046.
Mut5	Pf3D7_06_v3	1388231	A tandem duplication event occurred.
Mut6	Pf3D7_01_v3	24155	The region between 22063 and 24156 of Pf3D7_01_v3 is duplicated and translocated to the periphery of Pf3D7_02_v3:14140.
Mut6	Pf3D7_02_v3	19460	The region between 17235 and 19460 is duplicated and translocated to the periphery of Pf3D7_06_v3:1387588.	These events are related to chromosome end repair.
Mut6	Pf3D7_04_v3	12903	Tandem duplication events occurred.
Mut6	Pf3D7_04_v3	1185340	The region from around Pf3D7_04_v3:1185340 to the right end is duplicated and translocated to the periphery of Pf3D7_02_v3:932360.	These events are related to chromosome end repair.
Mut6	Pf3D7_04_v3	1192173	The periphery of Pf3D7_04_v3:1192173 to the right end is duplicated and translocated to the periphery of Pf3D7_02_v3:10079.	These events are related to chromosome end repair.
Mut6	Pf3D7_07_v3	894026	A large deletions occurred.
Mut6	Pf3D7_10_v3	1655862	Some tandem duplications occurred.
WT1	Pf3D7_06_v3	47822	The periphery of Pf3D7_06_v3:47822 is translocated to the periphery of Pf3D7_02_v3:878662. SNV cluster is generated within PF3D7_0222100.
WT2	Pf3D7_01_v3	418868	A large deletions occurred.
WT2	Pf3D7_03_v3	28437	Large deletion and tandem duplication occurred.
WT2	Pf3D7_06_v3	1410616	The periphery of Pf3D7_06_v3:1410616 is translocated to the periphery of Pf3D7_03_v3:9044.
WT2	Pf3D7_10_v3	15532	Some large deletions occurred.
WT3	Pf3D7_01_v3	621304	A large deletion occurred.
WT4	Pf3D7_12_v3	1723142	Tandem duplication events occurred.
WT5	Pf3D7_06_v3	1385554	A large deletion and a tandem duplication occurred.

[truncated: 1 more sheets: Table S11]
